# Supplementary material for: Acceptability and efficacy of vaginal self-sampling for genital infection and bacterial vaginosis: A cross-sectional study
Source: PLoS One. 2021 Nov 18;16(11):e0260021. doi: 10.1371/journal.pone.0260021 (PMC8601421; doi:10.1371/journal.pone.0260021)
Supplement: S1 Data — (CSV) [file pone.0260021.s002.csv]

Code_BDD	Pregnant	Sampling_Indication	Type_of_preferred_sampling_meth	if_VSS_Easy_to_use	if_VSS_In_accrdnce_religion_cult	if_VSS_Promote_monitoring	if_VSS_Cheaper	if_VSS_Other	if_VCS_Medical_assistance	if_VCS_Embarrassment_with_VSS	if_VCS_Physical_discomfort	if_VCS_Hard_to_process_VSS	Med_appoin_hinders_gyn_monit	VSS_enhances_gyn_monitoring	Recommend_the_use_of_VSS	VCS_BV	VSS_BV	VCS_Yeast	VSS_Yeast	VCS_TV	VSS_TV	VCS_CT	VSS_CT	VCS_NG	VSS_NG	VCS_MG	VSS_MG	VCS_HSV	VSS_HSV	VCS_GBS	VSS_GBS
11064	No	IG-IST	VSS	Yes	No	Yes	No	N/A					Yes	Yes	Yes	1	0	Presence	Presence	Absence	Absence	Absence	Absence	Absence	Absence	Absence	Absence	Absence	Absence	Presence	Presence
10185	No	IG-IST	VSS	Yes	No	No	No	N/A					Yes	Yes	Yes	5	5	Presence	Presence	Absence	Absence	Absence	Absence	Absence	Absence	Absence	Absence	Absence	Absence	Absence	Absence
10076	Yes	SGB	VSS	Yes	No	Yes	No	N/A					Yes	Yes	Yes	4	4	Presence	Presence	Absence	Absence	Absence	Absence	Absence	Absence	Absence	Absence	Absence	Absence	Absence	Absence
10079	Yes	SGB	VSS	Yes	No	No	No	N/A					Yes	No	Yes	0	0	Presence	Presence	Absence	Absence	Absence	Absence	Absence	Absence	Absence	Absence	Absence	Absence	Absence	Absence
10021	Yes	SGB	VSS	Yes	No	No	No	N/A					Yes	Yes	Yes	0	0	Presence	Presence	Absence	Absence	Absence	Absence	Absence	Absence	Absence	Absence	Absence	Absence	Presence	Presence
10069	No	Suspicion IG	VSS	Yes	No	No	No	N/A					Yes	No	No	8	6	Presence	Presence	Absence	Absence	Absence	Absence	Absence	Absence	Absence	Absence	Absence	Absence	Absence	Absence
10066	Yes	Suspicion IG	VSS	Yes	No	No	No	N/A					Yes	Yes	Yes	6	5	Presence	Presence	Absence	Absence	Absence	Absence	Absence	Absence	Absence	Absence	Absence	Absence	Absence	Absence
11044	Yes	SGB	VSS	Yes	No	Yes	No	N/A					Yes	Yes	Yes	0	1	Presence	Presence	Absence	Absence	Absence	Absence	Absence	Absence	Absence	Absence	Absence	Absence	Absence	Absence
10988	Yes	SGB	VSS	Yes	No	Yes	No	N/A					Yes	Yes	Yes	0	1	Presence	Presence	Absence	Absence	Absence	Absence	Absence	Absence	Absence	Absence	Absence	Absence	Absence	Absence
10831	Yes	SGB	VSS	Yes	No	Yes	No	N/A					Yes	Yes	Yes	0	0	Presence	Presence	Absence	Absence	Absence	Absence	Absence	Absence	Absence	Absence	Absence	Absence	Absence	Absence
10739	Yes	SGB	VSS	Yes	No	No	No	N/A					Yes	Yes	Yes	0	0	Presence	Presence	Absence	Absence	Absence	Absence	Absence	Absence	Absence	Absence	Absence	Absence	Absence	Absence
10234	Yes	SGB	VSS	Yes	No	No	No	N/A					Yes	Yes	Yes	4	4	Presence	Presence	Absence	Absence	Absence	Absence	Absence	Absence	Absence	Absence	Absence	Absence	Absence	Absence
10156	Yes	SGB	VSS	Yes	Yes	Yes	Yes	N/A					Yes	Yes	Yes	1	1	Presence	Presence	Absence	Absence	Absence	Absence	Absence	Absence	Absence	Absence	Absence	Absence	Absence	Absence
10150	Yes	SGB	VSS	Yes	No	No	No	N/A					Yes	Yes	Yes	3	3	Presence	Presence	Absence	Absence	Absence	Absence	Absence	Absence	Absence	Absence	Absence	Absence	Absence	Absence
10143	Yes	SGB	VSS	Yes	No	Yes	No	N/A					Yes	Yes	Yes	1	1	Presence	Presence	Absence	Absence	Absence	Absence	Absence	Absence	Absence	Absence	Absence	Absence	Absence	Absence
10139	Yes	SGB	VSS	Yes	No	No	No	N/A					Yes	Yes	Yes	0	0	Presence	Presence	Absence	Absence	Absence	Absence	Absence	Absence	Absence	Absence	Absence	Absence	Absence	Absence
10110	Yes	SGB	VSS	Yes	No	No	No	N/A					Yes	Yes	Yes	4	3	Presence	Presence	Absence	Absence	Absence	Absence	Absence	Absence	Absence	Absence	Absence	Absence	Presence	Presence
10872	No	IG-IST	VSS	Yes	No	No	No	N/A					Yes	Yes	No	0	1	Presence	Presence	Absence	Absence	Absence	Absence	Absence	Absence	Absence	Absence	Absence	Absence	Absence	Absence
10721	No	IG-IST	VSS	No	Yes	Yes	Yes	N/A					Yes	Yes	Yes	0	0	Presence	Presence	Absence	Absence	Absence	Absence	Absence	Absence	Absence	Absence	Absence	Absence	Absence	Absence
10579	No	IG-IST	VSS	Yes	Yes	Yes	No	N/A					Yes	Yes	Yes	1	1	Presence	Presence	Absence	Absence	Absence	Absence	Absence	Absence	Absence	Absence	Absence	Absence	Absence	Absence
10511	No	IG-IST	VSS	Yes	Yes	Yes	No	N/A					Yes	Yes	Yes	4	3	Presence	Presence	Absence	Absence	Presenc	Presenc	Absence	Absence	Absence	Absence	Absence	Absence	Presence	Presence
10420	No	IG-IST	VSS	Yes	No	No	No	N/A					Yes	Yes	Yes	0	4	Presence	Presence	Absence	Absence	Absence	Absence	Absence	Absence	Absence	Absence	Presence	Presence	Absence	Absence
10407	No	IG-IST	VSS	Yes	Yes	Yes	No	N/A					Yes	Yes	Yes	4	3	Presence	Presence	Absence	Absence	Absence	Absence	Absence	Absence	Absence	Absence	Absence	Absence	Absence	Absence
10402	No	IG-IST	VSS	Yes	Yes	Yes	No	N/A					Yes	Yes	Yes	5	4	Presence	Presence	Absence	Absence	Absence	Absence	Absence	Absence	Absence	Absence	Absence	Absence	Absence	Absence
10356	No	IG-IST	VSS	Yes	No	Yes	No	N/A					Yes	Yes	Yes	1	1	Presence	Presence	Absence	Absence	Absence	Absence	Absence	Absence	Absence	Absence	Absence	Absence	Absence	Absence
10193	No	IG-IST	VSS	Yes	No	No	No	N/A					Yes	Yes	Yes	2	5	Presence	Presence	Absence	Absence	Absence	Absence	Absence	Absence	Absence	Absence	Absence	Absence	Absence	Absence
11000	No	Suspicion IG	VSS	Yes	Yes	Yes	No	N/A					Yes	No	Yes	0	0	Presence	Presence	Absence	Absence	Absence	Absence	Absence	Absence	Absence	Absence	Absence	Absence	Absence	Absence
10938	No	Suspicion IG	VSS	Yes	Yes	Yes	No	N/A					Yes	Yes	Yes	0	0	Presence	Presence	Absence	Absence	Absence	Absence	Absence	Absence	Absence	Absence	Absence	Absence	Absence	Absence
10782	No	Suspicion IG	VSS	Yes	No	No	No	N/A					Yes	Yes	Yes	1	1	Presence	Presence	Absence	Absence	Absence	Absence	Absence	Absence	Absence	Absence	Absence	Absence	Absence	Absence
10748	No	Suspicion IG	VSS	Yes	No	No	No	N/A					Yes	Yes	Yes	0	0	Presence	Presence	Absence	Absence	Absence	Absence	Absence	Absence	Absence	Absence	Absence	Absence	Absence	Absence
10726	No	Suspicion IG	VSS	Yes	No	No	No	Yes					Yes	Yes	Yes	1	1	Presence	Presence	Absence	Absence	Absence	Absence	Absence	Absence	Absence	Absence	Absence	Absence	Absence	Absence
10673	No	Suspicion IG	VSS	Yes	No	No	No	N/A					Yes	Yes	Yes	6	6	Presence	Presence	Absence	Absence	Absence	Absence	Absence	Absence	Absence	Absence	Absence	Absence	Absence	Absence
10586	No	Suspicion IG	VSS	Yes	No	No	No	N/A					Yes	No	No	1	1	Presence	Presence	Absence	Absence	Absence	Absence	Absence	Absence	Absence	Absence	Absence	Absence	Presence	Presence
10557	No	Suspicion IG	VSS	Yes	Yes	Yes	No	N/A					Yes	Yes	Yes	2	1	Presence	Presence	Absence	Absence	Absence	Absence	Absence	Absence	Absence	Absence	Absence	Absence	Absence	Absence
10177	Yes	Suspicion IG	VSS	Yes	No	No	No	Yes					Yes	Yes	Yes	1	1	Presence	Presence	Absence	Absence	Absence	Absence	Absence	Absence	Absence	Absence	Absence	Absence	Absence	Absence
10130	No	Suspicion IG	VSS	Yes	No	No	No	N/A					Yes	Yes	Yes	5	5	Presence	Presence	Absence	Absence	Absence	Absence	Absence	Absence	Presenc	Presenc	Absence	Absence	Absence	Absence
10111	Yes	Suspicion IG	VSS	Yes	No	No	No	N/A					Yes	No	Yes	0	0	Presence	Presence	Absence	Absence	Absence	Absence	Absence	Absence	Absence	Absence	Absence	Absence	Absence	Absence
10094	Yes	Suspicion IG	VSS	Yes	No	No	No	N/A					Yes	Yes	Yes	1	0	Presence	Presence	Absence	Absence	Absence	Absence	Absence	Absence	Absence	Absence	Absence	Absence	Absence	Absence
10889	No	Suspicion IST	VSS	No	No	Yes	Yes	N/A					Yes	Yes	Yes	3	3	Presence	Presence	Absence	Absence	Absence	Absence	Absence	Absence	Absence	Absence	Absence	Absence	Absence	Absence
10830	No	Suspicion IST	VSS	Yes	No	Yes	No	N/A					Yes	Yes	Yes	7	7	Presence	Presence	Absence	Absence	Presenc	Presenc	Absence	Absence	Absence	Absence	Absence	Absence	Presence	Presence
10212	No	Suspicion IG	VSS	Yes	Yes	No	No	N/A					Yes	No	No	2	3	Presence	Presence	Absence	Absence	Absence	Absence	Absence	Absence	Absence	Absence	Absence	Absence	Absence	Absence
10916	No	IG-IST	Both										Yes	Yes	Yes	6	4	Presence	Presence	Absence	Absence	Absence	Absence	Absence	Absence	Absence	Absence	Absence	Absence	Absence	Absence
10243	No	IG-IST	Both										Yes	Yes	Yes	2	1	Presence	Presence	Absence	Absence	Absence	Absence	Absence	Absence	Absence	Absence	Absence	Absence	Absence	Absence
10083	Yes	SGB	Both										Yes	Yes	Yes	4	4	Presence	Presence	Absence	Absence	Absence	Absence	Absence	Absence	Absence	Absence	Absence	Absence	Absence	Absence
10957	Yes	SGB	Both										Yes	Yes	Yes	0	1	Presence	Presence	Absence	Absence	Absence	Absence	Absence	Absence	Absence	Absence	Absence	Absence	Absence	Absence
10959	No	IG-IST	Both										Yes	Yes	Yes	4	4	Presence	Presence	Absence	Absence	Absence	Absence	Absence	Absence	Absence	Absence	Absence	Absence	Absence	Presence
10755	No	IG-IST	Both										Yes	Yes	Yes	0	0	Presence	Presence	Absence	Absence	Absence	Absence	Absence	Absence	Absence	Absence	Absence	Absence	Absence	Absence
10710	No	IG-IST	Both										Yes	No	Yes	0	1	Presence	Presence	Absence	Absence	Absence	Absence	Absence	Absence	Absence	Absence	Absence	Absence	Absence	Absence
10688	No	IG-IST	Both										Yes	No	Yes	1	1	Presence	Presence	Absence	Absence	Absence	Absence	Absence	Absence	Absence	Absence	Absence	Absence	Absence	Absence
10617	No	IG-IST	Both										Yes	No	Yes	1	1	Presence	Presence	Absence	Absence	Absence	Absence	Absence	Absence	Absence	Absence	Absence	Absence	Absence	Absence
10534	No	IG-IST	Both										Yes	Yes	Yes	6	6	Presence	Presence	Absence	Absence	Absence	Absence	Absence	Absence	Absence	Absence	Absence	Absence	Absence	Absence
10506	No	IG-IST	Both										Yes	No	Yes	4	4	Presence	Presence	Absence	Absence	Absence	Absence	Absence	Absence	Absence	Absence	Absence	Absence	Absence	Absence
10475	No	IG-IST	Both										Yes	No	Yes	7	5	Presence	Presence	Presence	Presence	Absence	Absence	Absence	Absence	Absence	Absence	Absence	Absence	Absence	Absence
10403	No	IG-IST	Both										Yes	Yes	Yes	7	7	Presence	Presence	Absence	Absence	Absence	Absence	Absence	Absence	Absence	Absence	Absence	Absence	Absence	Absence
10279	No	IG-IST	Both										Yes	Yes	Yes	1	1	Presence	Presence	Absence	Absence	Absence	Absence	Absence	Absence	Absence	Absence	Absence	Absence	Absence	Presence
11007	No	Suspicion IG	Both										Yes	Yes	Yes	0	0	Presence	Presence	Absence	Absence	Absence	Absence	Absence	Absence	Absence	Absence	Absence	Absence	Absence	Absence
10749	No	Suspicion IG	Both										Yes	Yes	Yes	2	2	Presence	Presence	Absence	Absence	Absence	Absence	Absence	Absence	Absence	Absence	Absence	Absence	Absence	Absence
10718	No	Suspicion IG	Both										Yes	Yes	Yes	5	0	Presence	Presence	Absence	Absence	Absence	Absence	Absence	Absence	Absence	Absence	Absence	Absence	Presence	Presence
10513	No	Suspicion IG	Both										Yes	Yes	Yes	2	2	Presence	Presence	Absence	Absence	Absence	Absence	Absence	Absence	Absence	Absence	Absence	Absence	Absence	Absence
10501	No	Suspicion IG	Both										Yes	Yes	Yes	6	7	Presence	Presence	Absence	Absence	Absence	Absence	Absence	Absence	Absence	Absence	Absence	Absence	Absence	Absence
10474	No	Suspicion IG	Both										Yes	No	Yes	1	1	Presence	Presence	Absence	Absence	Absence	Absence	Absence	Absence	Absence	Absence	Absence	Absence	Absence	Absence
10183	Yes	Suspicion IG	Both										Yes	No	Yes	1	1	Presence	Presence	Absence	Absence	Absence	Absence	Absence	Absence	Absence	Absence	Absence	Absence	Absence	Absence
10108	No	Suspicion IG	Both										Yes	No	Yes	0	1	Presence	Presence	Absence	Absence	Absence	Absence	Absence	Absence	Absence	Absence	Absence	Absence	Presence	Presence
10999	Yes	SGB	Both										Yes	Yes	Yes	0	2	Presence	Presence	Absence	Absence	Presenc	Presenc	Absence	Absence	Absence	Absence	Absence	Absence	Absence	Absence
10618	No	IG-IST	VCS						Yes	No	No	Yes	Yes	Yes	Yes	6	6	Presence	Presence	Absence	Absence	Absence	Absence	Absence	Absence	Absence	Absence	Absence	Absence	Absence	Absence
10572	No	IG-IST	VCS						Yes	Yes	No	No	Yes	Yes	Yes	5	5	Presence	Presence	Absence	Absence	Absence	Absence	Absence	Absence	Absence	Absence	Absence	Absence	Absence	Absence
10516	No	IG-IST	VCS						Yes	Yes	Yes	No	Yes	No	Yes	2	1	Presence	Presence	Absence	Absence	Absence	Absence	Absence	Absence	Absence	Absence	Absence	Absence	Absence	Absence
10462	No	IG-IST	VCS						No	Yes	No	Yes	Yes	Yes	Yes	1	0	Presence	Presence	Absence	Absence	Absence	Absence	Absence	Absence	Absence	Absence	Absence	Absence	Absence	Absence
10337	No	IG-IST	VCS						Yes	No	Yes	No	Yes	No	Yes	4	4	Presence	Presence	Absence	Absence	Absence	Absence	Absence	Absence	Absence	Absence	Absence	Absence	Absence	Absence
10309	No	IG-IST	VCS						Yes	No	No	No	Yes	No	No	5	5	Presence	Presence	Absence	Absence	Absence	Absence	Absence	Absence	Absence	Absence	Presence	Presence	Presence	Presence
10232	No	IG-IST	VCS						Yes	No	No	No	Yes	No	Yes	2	1	Presence	Presence	Absence	Absence	Absence	Absence	Absence	Absence	Absence	Absence	Absence	Absence	Absence	Absence
10224	No	IG-IST	VCS						Yes	No	No	No	Yes	Yes	Yes	2	4	Presence	Presence	Absence	Absence	Absence	Absence	Absence	Absence	Absence	Absence	Absence	Absence	Absence	Absence
11021	Yes	Suspicion IG	VCS						Yes	No	Yes	Yes	Yes	Yes	No	5	4	Presence	Presence	Absence	Absence	Absence	Absence	Absence	Absence	Absence	Absence	Absence	Absence	Absence	Absence
10722	No	Suspicion IG	VCS	Yes	No	No	No	N/A	Yes	No	No	No	Yes	No	Yes	6	8	Presence	Presence	Absence	Absence	Absence	Absence	Absence	Absence	Absence	Absence	Absence	Absence	Presence	Presence
10366	No	Suspicion IG	VCS						Yes	Yes	No	No	Yes	Yes	Yes	4	3	Presence	Presence	Absence	Absence	Absence	Absence	Absence	Absence	Absence	Absence	Absence	Absence	Absence	Absence
10270	No	Suspicion IG	VSS	Yes	No	Yes	No	N/A					Yes	Yes	Yes	.	.	Absence	Presence	Absence	Absence	Absence	Absence	Absence	Absence	Absence	Absence	Absence	Absence	Absence	Absence
10415	Yes	SGB	VSS	Yes	Yes	No	No	N/A					Yes	Yes	Yes	0	0	Absence	Presence	Absence	Absence	Absence	Absence	Absence	Absence	Absence	Absence	Absence	Absence	Absence	Absence
10753	No	IG-IST	VSS	Yes	No	Yes	No	N/A					Yes	Yes	Yes	1	0	Absence	Presence	Absence	Absence	Absence	Absence	Absence	Absence	Absence	Absence	Absence	Absence	Absence	Absence
10705	No	IG-IST	VSS	Yes	No	No	No	Yes					Yes	Yes	Yes	6	6	Absence	Presence	Absence	Absence	Absence	Absence	Absence	Absence	Absence	Absence	Absence	Absence	Presence	Presence
10464	No	IG-IST	VSS	Yes	Yes	Yes	Yes	N/A					Yes	Yes	Yes	1	1	Absence	Presence	Absence	Absence	Absence	Absence	Absence	Absence	Absence	Absence	Absence	Absence	Absence	Absence
10781	Yes	Suspicion IG	VSS	Yes	No	No	No	N/A					Yes	Yes	Yes	2	1	Absence	Presence	Absence	Absence	Absence	Absence	Absence	Absence	Absence	Absence	Absence	Absence	Presence	Presence
10400	No	Suspicion IG	VSS	Yes	No	Yes	No	N/A					Yes	No	Yes	.	3	Absence	Presence	Absence	Absence	Absence	Absence	Absence	Absence	Absence	Absence	Presence	Presence	Absence	Absence
10542	No	IG-IST	Both										Yes	Yes	Yes	5	5	Absence	Presence	Absence	Absence	Absence	Absence	Absence	Absence	Absence	Absence	Absence	Absence	Presence	Presence
10752	No	IG-IST	Both										Yes	Yes	Yes	9	10	Absence	Presence	Absence	Absence	Absence	Absence	Absence	Absence	Absence	Absence	Absence	Absence	Absence	Absence
10300	No	IG-IST	Both										Yes	Yes	Yes	1	1	Absence	Presence	Absence	Absence	Absence	Absence	Absence	Absence	Absence	Absence	Absence	Absence	Absence	Absence
10188	No	IG-IST	Both										Yes	Yes	Yes	2	5	Absence	Presence	Absence	Absence	Absence	Absence	Absence	Absence	Absence	Absence	Absence	Absence	Absence	Presence
10375	No	Suspicion IG	Both										Yes	Yes	Yes	.	2	Absence	Presence	Absence	Absence	Absence	Absence	Absence	Absence	Absence	Absence	Absence	Absence	Absence	Absence
10233	No	Suspicion IG	Both										Yes	No	Yes	2	2	Absence	Presence	Absence	Absence	Absence	Absence	Absence	Absence	Absence	Absence	Absence	Absence	Absence	Absence
10387	No	Suspicion IST	Both										Yes	Yes	Yes	0	1	Absence	Presence	Absence	Absence	Absence	Absence	Absence	Absence	Absence	Absence	Absence	Absence	Absence	Absence
10614	No	IG-IST	VCS						No	No	No	Yes	Yes	No	Yes	5	4	Absence	Presence	Absence	Absence	Absence	Absence	Absence	Absence	Absence	Absence	Absence	Absence	Absence	Absence
10870	No	Suspicion IG	VCS						Yes	No	No	No	Yes	No	Yes	0	0	Absence	Presence	Absence	Absence	Absence	Absence	Absence	Absence	Absence	Absence	Absence	Absence	Absence	Presence
10824	No	IG-IST	VSS	No	No	Yes	Yes	N/A					Yes	Yes	Yes	1	2	Presence	Absence	Absence	Absence	Absence	Absence	Absence	Absence	Absence	Absence	Absence	Absence	Absence	Absence
10291	Yes	SGB	VSS	Yes	No	Yes	No	N/A					Yes	Yes	Yes	1	2	Presence	Absence	Absence	Absence	Absence	Absence	Absence	Absence	Absence	Absence	Absence	Absence	Absence	Absence
10123	Yes	SGB	VSS	Yes	No	No	No	N/A					Yes	Yes	Yes	0	0	Presence	Absence	Absence	Absence	Absence	Absence	Absence	Absence	Absence	Absence	Absence	Absence	Absence	Absence
10042	No	Suspicion IG	VSS	Yes	No	Yes	No	N/A					Yes	Yes	Yes	1	0	Presence	Absence	Absence	Absence	Absence	Absence	Absence	Absence	Absence	Absence	Absence	Absence	Absence	Absence
11004	No	IG-IST	Both										Yes	Yes	Yes	2	3	Presence	Absence	Absence	Absence	Absence	Absence	Absence	Absence	Absence	Absence	Absence	Absence	Absence	Absence
10628	No	IG-IST	Both										Yes	Yes	Yes	0	1	Presence	Absence	Absence	Absence	Absence	Absence	Absence	Absence	Absence	Absence	Absence	Absence	Absence	Absence
10620	Yes	Suspicion IG	Both										Yes	Yes	No	1	1	Presence	Absence	Absence	Absence	Absence	Absence	Absence	Absence	Absence	Absence	Absence	Absence	Absence	Absence
10427	No	Suspicion IST	Both										Yes	Yes	Yes	2	1	Presence	Absence	Absence	Absence	Absence	Absence	Absence	Absence	Absence	Absence	Absence	Absence	Absence	Absence
10636	No	IG-IST	VCS						Yes	No	No	No	Yes	No	Yes	6	6	Presence	Absence	Absence	Absence	Absence	Absence	Absence	Absence	Absence	Absence	Absence	Absence	Absence	Absence
10447	No	IG-IST	VCS						Yes	No	No	No	Yes	Yes	Yes	7	5	Presence	Absence	Absence	Absence	Absence	Absence	Absence	Absence	Absence	Absence	Absence	Absence	Absence	Absence
11065	No	IG-IST	VSS	Yes	No	Yes	No	N/A					Yes	Yes	Yes	2	0	Absence	Absence	Absence	Absence	Absence	Absence	Absence	Absence	Absence	Absence	Absence	Absence	Absence	Absence
11060	No	IG-IST	VSS	Yes	No	Yes	No	N/A					Yes	No	Yes	1	0	Absence	Absence	Absence	Absence	Absence	Absence	Absence	Absence	Absence	Absence	Absence	Absence	Absence	Absence
10972	No	IG-IST	VSS	No	No	Yes	No	N/A					Yes	Yes	Yes	2	3	Absence	Absence	Absence	Absence	Absence	Absence	Absence	Absence	Absence	Absence	Absence	Absence	Absence	Absence
10952	No	IG-IST	VSS	Yes	No	Yes	No	N/A					Yes	Yes	Yes	6	7	Absence	Absence	Absence	Absence	Absence	Absence	Absence	Absence	Absence	Absence	Absence	Absence	Presence	Presence
10902	No	IG-IST	VSS	No	No	Yes	No	N/A					Yes	No	Yes	1	0	Absence	Absence	Absence	Absence	Absence	Absence	Absence	Absence	Absence	Absence	Absence	Absence	Absence	Absence
10548	No	IG-IST	VSS	Yes	No	Yes	No	N/A					Yes	Yes	Yes	7	7	Absence	Absence	Absence	Absence	Absence	Absence	Absence	Absence	Absence	Absence	Absence	Absence	Absence	Absence
10524	No	IG-IST	VSS	Yes	No	No	No	N/A					Yes	Yes	Yes	7	7	Absence	Absence	Absence	Absence	Absence	Absence	Absence	Absence	Absence	Absence	Absence	Absence	Absence	Absence
10244	No	IG-IST	VSS	Yes	No	No	No	N/A					Yes	Yes	Yes	5	6	Absence	Absence	Absence	Absence	Absence	Absence	Absence	Absence	Absence	Absence	Absence	Absence	Absence	Absence
10863	No	Suspicion IG	VSS	Yes	No	Yes	No	N/A					Yes	Yes	Yes	5	5	Absence	Absence	Absence	Absence	Absence	Absence	Absence	Absence	Absence	Absence	Absence	Absence	Absence	Absence
10022	No	Suspicion IG	VSS	Yes	No	No	No	N/A					Yes	No	Yes	2	0	Absence	Absence	Absence	Absence	Absence	Absence	Absence	Absence	Absence	Absence	Absence	Absence	Absence	Absence
10117	Yes	SGB	VSS	Yes	No	No	No	N/A					Yes	No	Yes	1	0	Absence	Absence	Absence	Absence	Absence	Absence	Absence	Absence	Absence	Absence	Absence	Absence	Absence	Presence
10119	Yes	SGB	VSS	Yes	No	No	No	N/A					Yes	Yes	Yes	2	0	Absence	Absence	Absence	Absence	Absence	Absence	Absence	Absence	Absence	Absence	Absence	Absence	Presence	Presence
10090	Yes	SGB	VSS	Yes	No	No	No	N/A					Yes	Yes	Yes	0	2	Absence	Absence	Absence	Absence	Absence	Absence	Absence	Absence	Absence	Absence	Absence	Absence	Absence	Absence
10082	Yes	SGB	VSS	Yes	No	Yes	Yes	N/A					Yes	Yes	Yes	0	0	Absence	Absence	Absence	Absence	Absence	Absence	Absence	Absence	Absence	Absence	Absence	Absence	Presence	Presence
10065	Yes	SGB	VSS	Yes	Yes	Yes	No	N/A					Yes	Yes	Yes	0	0	Absence	Absence	Absence	Absence	Absence	Absence	Absence	Absence	Absence	Absence	Absence	Absence	Absence	Absence
10048	Yes	SGB	VSS	Yes	No	Yes	No	N/A					Yes	No	Yes	0	0	Absence	Absence	Absence	Absence	Absence	Absence	Absence	Absence	Absence	Absence	Absence	Absence	Absence	Absence
10031	Yes	SGB	VSS	Yes	No	No	No	N/A					Yes	Yes	Yes	0	0	Absence	Absence	Absence	Absence	Absence	Absence	Absence	Absence	Absence	Absence	Absence	Absence	Absence	Absence
10005	No	IG-IST	VSS	Yes	No	No	No	N/A					Yes	Yes	No	6	8	Absence	Absence	Absence	Absence	Absence	Absence	Absence	Absence	Absence	Absence	Absence	Absence	Absence	Absence
10159	No	Suspicion IG	VSS	Yes	Yes	No	No	N/A					Yes	Yes	Yes	3	3	Absence	Absence	Absence	Absence	Absence	Absence	Absence	Absence	Absence	Absence	Absence	Absence	Absence	Absence
10059	Yes	Suspicion IG	VSS	Yes	No	No	No	N/A					Yes	Yes	Yes	0	0	Absence	Absence	Absence	Absence	Absence	Absence	Absence	Absence	Absence	Absence	Absence	Absence	Absence	Absence
10019	No	Suspicion IG	VSS	Yes	No	Yes	No	N/A					Yes	Yes	Yes	0	0	Absence	Absence	Absence	Absence	Absence	Absence	Absence	Absence	Absence	Absence	Absence	Absence	Absence	Absence
10011	No	Suspicion IG	VSS	Yes	No	No	No	N/A					Yes	Yes	Yes	3	3	Absence	Absence	Absence	Absence	Absence	Absence	Absence	Absence	Absence	Absence	Absence	Absence	Presence	Presence
10943	Yes	SGB	VSS	Yes	No	No	No	N/A					Yes	Yes	Yes	1	0	Absence	Absence	Absence	Absence	Absence	Absence	Absence	Absence	Absence	Absence	Absence	Absence	Absence	Absence
10920	Yes	SGB	VSS	Yes	No	Yes	No	N/A					Yes	Yes	Yes	0	1	Absence	Absence	Absence	Absence	Absence	Absence	Absence	Absence	Absence	Absence	Absence	Absence	Absence	Absence
10877	Yes	SGB	VSS	Yes	No	Yes	No	N/A					Yes	Yes	Yes	0	1	Absence	Absence	Absence	Absence	Absence	Absence	Absence	Absence	Absence	Absence	Absence	Absence	Absence	Absence
10869	Yes	SGB	VSS	Yes	No	No	No	N/A					Yes	Yes	Yes	0	0	Absence	Absence	Absence	Absence	Absence	Absence	Absence	Absence	Absence	Absence	Absence	Absence	Presence	Presence
10738	Yes	SGB	VSS	Yes	No	No	No	N/A					Yes	Yes	Yes	0	1	Absence	Absence	Absence	Absence	Absence	Absence	Absence	Absence	Absence	Absence	Absence	Absence	Absence	Absence
10588	Yes	SGB	VSS	Yes	No	No	No	N/A					Yes	Yes	Yes	1	1	Absence	Absence	Absence	Absence	Absence	Absence	Absence	Absence	Absence	Absence	Absence	Absence	Absence	Absence
10460	Yes	SGB	VSS	Yes	Yes	No	Yes	N/A					Yes	Yes	Yes	1	1	Absence	Absence	Absence	Absence	Absence	Absence	Absence	Absence	Absence	Absence	Absence	Absence	Absence	Absence
10351	Yes	SGB	VSS	Yes	No	No	No	N/A					Yes	Yes	Yes	3	1	Absence	Absence	Absence	Absence	Absence	Absence	Absence	Absence	Absence	Absence	Absence	Absence	Absence	Absence
10266	Yes	SGB	VSS	Yes	No	No	No	N/A					Yes	Yes	Yes	1	1	Absence	Absence	Absence	Absence	Absence	Absence	Absence	Absence	Absence	Absence	Absence	Absence	Absence	Absence
10246	Yes	SGB	VSS	Yes	No	No	No	N/A					Yes	Yes	Yes	1	1	Absence	Absence	Absence	Absence	Absence	Absence	Absence	Absence	Absence	Absence	Absence	Absence	Absence	Absence
10154	Yes	SGB	VSS	Yes	No	No	No	N/A					Yes	Yes	Yes	0	1	Absence	Absence	Absence	Absence	Absence	Absence	Absence	Absence	Absence	Absence	Absence	Absence	Absence	Absence
10141	Yes	SGB	VSS	Yes	No	Yes	No	N/A					Yes	Yes	Yes	0	1	Absence	Absence	Absence	Absence	Absence	Absence	Absence	Absence	Absence	Absence	Absence	Absence	Absence	Absence
10145	Yes	SGB	VSS	Yes	No	No	No	N/A					Yes	Yes	Yes	1	0	Absence	Absence	Absence	Absence	Absence	Absence	Absence	Absence	Absence	Absence	Absence	Absence	Absence	Absence
10137	Yes	SGB	VSS	Yes	No	No	Yes	N/A					Yes	Yes	Yes	1	1	Absence	Absence	Absence	Absence	Absence	Absence	Absence	Absence	Absence	Absence	Absence	Absence	Absence	Absence
10102	Yes	SGB	VSS	Yes	No	No	No	N/A					Yes	Yes	Yes	1	1	Absence	Absence	Absence	Absence	Absence	Absence	Absence	Absence	Absence	Absence	Absence	Absence	Absence	Absence
10032	Yes	SGB	VSS	Yes	No	No	No	N/A					Yes	Yes	Yes	0	0	Absence	Absence	Absence	Absence	Absence	Absence	Absence	Absence	Absence	Absence	Absence	Absence	Absence	Absence
11059	No	IG-IST	VSS	Yes	No	Yes	No	N/A					Yes	Yes	Yes	7	5	Absence	Absence	Absence	Absence	Absence	Absence	Absence	Absence	Absence	Absence	Absence	Absence	Absence	Absence
10930	No	IG-IST	VSS	No	No	Yes	No	N/A					Yes	Yes	Yes	0	0	Absence	Absence	Absence	Absence	Absence	Absence	Absence	Absence	Absence	Absence	Absence	Absence	Absence	Absence
10908	No	IG-IST	VSS	Yes	No	No	No	N/A					Yes	Yes	Yes	0	2	Absence	Absence	Absence	Absence	Absence	Absence	Absence	Absence	Absence	Absence	Absence	Absence	Absence	Absence
10910	No	IG-IST	VSS	Yes	No	No	No	N/A					Yes	No	Yes	7	7	Absence	Absence	Absence	Absence	Presenc	Presenc	Absence	Absence	Absence	Absence	Absence	Absence	Absence	Absence
10834	Yes	IG-IST	VSS	Yes	No	No	No	N/A					Yes	Yes	Yes	1	2	Absence	Absence	Absence	Absence	Absence	Absence	Absence	Absence	Absence	Absence	Absence	Absence	Presence	Presence
10723	No	IG-IST	VSS	Yes	No	No	No	N/A					Yes	Yes	Yes	.	.	Absence	Absence	Presence	Presence	Absence	Absence	Absence	Absence	Absence	Absence	Absence	Absence	Presence	Presence
10676	No	IG-IST	VSS	Yes	No	No	No	N/A					Yes	Yes	Yes	.	3	Absence	Absence	Absence	Absence	Absence	Absence	Absence	Absence	Absence	Absence	Absence	Absence	Absence	Absence
10637	No	IG-IST	VSS	Yes	No	No	No	N/A					Yes	Yes	Yes	2	2	Absence	Absence	Absence	Absence	Absence	Absence	Absence	Absence	Absence	Absence	Absence	Absence	Absence	Absence
10507	No	IG-IST	VSS	Yes	Yes	Yes	No	N/A					Yes	Yes	Yes	.	.	Absence	Absence	Absence	Absence	Absence	Absence	Absence	Absence	Absence	Absence	Absence	Absence	Presence	Presence
10510	No	IG-IST	VSS	Yes	Yes	Yes	No	N/A					Yes	Yes	Yes	1	1	Absence	Absence	Absence	Absence	Absence	Absence	Absence	Absence	Absence	Absence	Absence	Absence	Absence	Absence
10499	No	IG-IST	VSS	Yes	Yes	Yes	No	N/A					Yes	Yes	Yes	4	4	Absence	Absence	Absence	Absence	Absence	Absence	Absence	Absence	Absence	Absence	Absence	Absence	Absence	Absence
10494	No	IG-IST	VSS	Yes	Yes	Yes	No	N/A					Yes	Yes	Yes	.	.	Absence	Absence	Absence	Absence	Absence	Absence	Absence	Absence	Absence	Absence	Absence	Absence	Absence	Absence
10451	No	IG-IST	VSS	Yes	Yes	Yes	No	N/A					Yes	Yes	Yes	7	8	Absence	Absence	Absence	Absence	Absence	Absence	Absence	Absence	Absence	Absence	Absence	Absence	Absence	Absence
10371	No	IG-IST	VSS	No	Yes	Yes	No	N/A					Yes	Yes	Yes	6	6	Absence	Absence	Absence	Absence	Absence	Absence	Absence	Absence	Absence	Absence	Absence	Absence	Absence	Absence
10362	No	IG-IST	VSS	Yes	Yes	Yes	No	N/A					Yes	Yes	Yes	1	0	Absence	Absence	Absence	Absence	Absence	Absence	Absence	Absence	Absence	Absence	Absence	Absence	Absence	Absence
10326	No	IG-IST	VSS	Yes	Yes	Yes	No	N/A					Yes	Yes	Yes	4	4	Absence	Absence	Absence	Absence	Absence	Absence	Absence	Absence	Absence	Absence	Absence	Absence	Absence	Absence
10289	No	IG-IST	VSS	Yes	No	Yes	No	N/A					Yes	Yes	Yes	1	1	Absence	Absence	Absence	Absence	Absence	Absence	Absence	Absence	Absence	Absence	Absence	Absence	Absence	Absence
10257	No	IG-IST	VSS	Yes	Yes	Yes	No	N/A					Yes	Yes	Yes	5	5	Absence	Absence	Absence	Absence	Absence	Absence	Absence	Absence	Absence	Absence	Absence	Absence	Absence	Absence
10230	No	IG-IST	VSS	Yes	No	Yes	No	N/A					Yes	Yes	Yes	3	2	Absence	Absence	Absence	Absence	Absence	Absence	Absence	Absence	Absence	Absence	Absence	Absence	Absence	Absence
10222	No	IG-IST	VSS	Yes	No	No	No	N/A					Yes	Yes	Yes	5	4	Absence	Absence	Absence	Absence	Absence	Absence	Absence	Absence	Absence	Absence	Absence	Absence	Absence	Absence
10217	No	IG-IST	VSS	Yes	No	Yes	No	N/A					Yes	No	Yes	3	5	Absence	Absence	Absence	Absence	Absence	Absence	Absence	Absence	Absence	Absence	Absence	Absence	Absence	Absence
10209	No	IG-IST	VSS	Yes	Yes	No	Yes	N/A					Yes	Yes	Yes	5	6	Absence	Absence	Absence	Absence	Absence	Absence	Absence	Absence	Absence	Absence	Absence	Absence	Absence	Absence
10211	No	IG-IST	VSS	Yes	No	Yes	No	N/A					Yes	Yes	Yes	4	4	Absence	Absence	Absence	Absence	Absence	Absence	Presenc	Presenc	Absence	Absence	Absence	Absence	Presence	Presence
11024	No	Suspicion IG	VSS	Yes	No	No	No	N/A					Yes	Yes	Yes	1	1	Absence	Absence	Absence	Absence	Absence	Absence	Absence	Absence	Absence	Absence	Absence	Absence	Absence	Absence
11008	No	Suspicion IG	VSS	Yes	No	No	No	N/A					Yes	Yes	Yes	2	2	Absence	Absence	Absence	Absence	Absence	Absence	Absence	Absence	Absence	Absence	Absence	Absence	Absence	Absence
10868	No	Suspicion IG	VSS	Yes	No	Yes	No	N/A					Yes	Yes	Yes	.	3	Absence	Absence	Absence	Absence	Absence	Absence	Absence	Absence	Absence	Absence	Absence	Absence	Absence	Absence
10845	No	Suspicion IG	VSS	Yes	No	No	No	N/A					Yes	Yes	Yes	0	0	Absence	Absence	Absence	Absence	Absence	Absence	Absence	Absence	Absence	Absence	Absence	Absence	Absence	Absence
10801	No	Suspicion IG	VSS	Yes	No	No	No	N/A					Yes	Yes	Yes	0	0	Absence	Absence	Absence	Absence	Absence	Absence	Absence	Absence	Absence	Absence	Absence	Absence	Absence	Absence
10780	No	Suspicion IG	VSS	Yes	No	No	No	Yes					Yes	Yes	Yes	7	7	Absence	Absence	Absence	Absence	Absence	Absence	Absence	Absence	Absence	Absence	Absence	Absence	Absence	Absence
10773	Yes	Suspicion IG	VSS	Yes	No	No	No	N/A					Yes	Yes	Yes	7	7	Absence	Absence	Absence	Absence	Absence	Absence	Absence	Absence	Absence	Absence	Absence	Absence	Absence	Absence
10730	No	Suspicion IG	VSS	Yes	No	Yes	No	N/A					Yes	No	Yes	0	0	Absence	Absence	Absence	Absence	Absence	Absence	Absence	Absence	Absence	Absence	Absence	Absence	Absence	Absence
10671	No	Suspicion IG	VSS	Yes	No	No	No	N/A					Yes	Yes	Yes	.	.	Absence	Absence	Absence	Absence	Absence	Absence	Absence	Absence	Absence	Absence	Absence	Absence	Absence	Absence
10667	No	Suspicion IG	VSS	Yes	No	No	No	N/A					Yes	Yes	Yes	1	1	Absence	Absence	Absence	Absence	Absence	Absence	Absence	Absence	Absence	Absence	Absence	Absence	Absence	Presence
10662	No	Suspicion IG	VSS	Yes	No	No	No	Yes					Yes	Yes	Yes	.	7	Absence	Absence	Absence	Absence	Absence	Absence	Absence	Absence	Absence	Absence	Absence	Absence	Absence	Absence
10522	No	Suspicion IG	VSS	Yes	No	Yes	Yes	N/A					Yes	Yes	Yes	5	4	Absence	Absence	Absence	Absence	Absence	Absence	Absence	Absence	Absence	Absence	Absence	Absence	Absence	Absence
10438	No	Suspicion IG	VSS	Yes	Yes	Yes	No	N/A					Yes	Yes	Yes	3	3	Absence	Absence	Absence	Absence	Absence	Absence	Absence	Absence	Absence	Absence	Absence	Absence	Absence	Absence
10431	No	Suspicion IG	VSS	Yes	Yes	Yes	No	N/A					Yes	Yes	Yes	0	1	Absence	Absence	Absence	Absence	Absence	Absence	Absence	Absence	Absence	Absence	Absence	Absence	Absence	Absence
10388	No	Suspicion IG	VSS	Yes	Yes	Yes	No	N/A					Yes	Yes	Yes	5	3	Absence	Absence	Absence	Absence	Absence	Absence	Absence	Absence	Absence	Absence	Absence	Absence	Absence	Absence
10386	Yes	Suspicion IG	VSS	Yes	No	No	No	N/A					Yes	Yes	Yes	5	5	Absence	Absence	Absence	Absence	Absence	Absence	Absence	Absence	Absence	Absence	Absence	Absence	Absence	Absence
10382	No	Suspicion IG	VSS	Yes	No	Yes	No	N/A					Yes	Yes	Yes	1	1	Absence	Absence	Absence	Absence	Absence	Absence	Absence	Absence	Absence	Absence	Absence	Absence	Absence	Absence
10200	Yes	Suspicion IG	VSS	Yes	No	No	No	N/A					Yes	Yes	Yes	2	2	Absence	Absence	Absence	Absence	Absence	Absence	Absence	Absence	Absence	Absence	Absence	Absence	Absence	Absence
10182	No	Suspicion IG	VSS	No	No	No	No	Yes					Yes	Yes	Yes	1	1	Absence	Absence	Absence	Absence	Absence	Absence	Absence	Absence	Absence	Absence	Absence	Absence	Absence	Absence
10184	No	Suspicion IG	VSS	Yes	No	No	No	N/A					Yes	No	Yes	7	7	Absence	Absence	Absence	Absence	Presenc	Presenc	Absence	Absence	Absence	Absence	Absence	Absence	Absence	Absence
10092	Yes	Suspicion IG	VSS	Yes	No	No	No	N/A					Yes	Yes	Yes	0	1	Absence	Absence	Absence	Absence	Absence	Absence	Absence	Absence	Absence	Absence	Absence	Absence	Absence	Absence
11041	No	IG-IST	Both										Yes	Yes	Yes	0	0	Absence	Absence	Absence	Absence	Presenc	Presenc	Absence	Absence	Absence	Absence	Absence	Absence	Absence	Absence
10969	No	IG-IST	Both						No	No	Yes	No	Yes	Yes	Yes	6	5	Absence	Absence	Absence	Absence	Absence	Absence	Absence	Absence	Absence	Absence	Absence	Absence	Absence	Absence
10951	No	IG-IST	Both										Yes	Yes	Yes	0	0	Absence	Absence	Absence	Absence	Absence	Absence	Absence	Absence	Absence	Absence	Absence	Absence	Absence	Absence
10954	No	IG-IST	Both										Yes	No	Yes	0	0	Absence	Absence	Absence	Absence	Absence	Absence	Absence	Absence	Absence	Absence	Absence	Absence	Absence	Absence
10949	No	IG-IST	Both										Yes	Yes	Yes	8	8	Absence	Absence	Absence	Absence	Absence	Absence	Absence	Absence	Absence	Absence	Absence	Absence	Absence	Absence
10917	No	IG-IST	Both										Yes	Yes	Yes	8	8	Absence	Absence	Absence	Absence	Absence	Absence	Absence	Absence	Absence	Absence	Absence	Absence	Absence	Absence
10822	No	IG-IST	Both										Yes	Yes	Yes	8	7	Absence	Absence	Absence	Absence	Absence	Absence	Absence	Absence	Absence	Absence	Absence	Absence	Absence	Absence
10574	No	IG-IST	Both										Yes	Yes	Yes	1	1	Absence	Absence	Absence	Absence	Absence	Absence	Absence	Absence	Absence	Absence	Absence	Absence	Absence	Absence
10560	No	IG-IST	Both										Yes	Yes	Yes	1	3	Absence	Absence	Absence	Absence	Absence	Absence	Absence	Absence	Absence	Absence	Absence	Absence	Absence	Absence
10249	No	IG-IST	Both										Yes	Yes	Yes	4	5	Absence	Absence	Absence	Absence	Absence	Absence	Absence	Absence	Absence	Absence	Absence	Absence	Absence	Absence
10186	No	IG-IST	Both										Yes	Yes	Yes	3	2	Absence	Absence	Absence	Absence	Absence	Absence	Absence	Absence	Absence	Absence	Absence	Absence	Absence	Absence
10804	No	Suspicion IG	Both	No	No	No	No	N/A					Yes	No	Yes	0	0	Absence	Absence	Absence	Absence	Absence	Absence	Absence	Absence	Absence	Absence	Absence	Absence	Presence	Presence
10545	No	Suspicion IG	Both										Yes	Yes	Yes	4	4	Absence	Absence	Absence	Absence	Absence	Absence	Absence	Absence	Absence	Absence	Absence	Absence	Absence	Absence
11061	No	Suspicion IST	Both										Yes	Yes	Yes	1	2	Absence	Absence	Absence	Absence	Absence	Absence	Absence	Absence	Absence	Absence	Absence	Absence	Absence	Absence
10089	Yes	SGB	Both	No	No	No	No	N/A					Yes	Yes	Yes	6	4	Absence	Absence	Absence	Absence	Absence	Absence	Absence	Absence	Absence	Absence	Absence	Absence	Absence	Absence
10084	Yes	SGB	Both										Yes	Yes	Yes	0	0	Absence	Absence	Absence	Absence	Absence	Absence	Absence	Absence	Absence	Absence	Absence	Absence	Absence	Absence
10028	Yes	Suspicion IG	Both										Yes	Yes	Yes	0	0	Absence	Absence	Absence	Absence	Absence	Absence	Absence	Absence	Absence	Absence	Absence	Absence	Absence	Absence
10003	No	Suspicion IG	Both										Yes	Yes	No	2	3	Absence	Absence	Absence	Absence	Absence	Absence	Absence	Absence	Absence	Absence	Absence	Absence	Absence	Presence
10981	Yes	SGB	Both										Yes	No	Yes	0	2	Absence	Absence	Absence	Absence	Absence	Absence	Absence	Absence	Absence	Absence	Absence	Absence	Absence	Absence
10157	Yes	SGB	Both										Yes	Yes	Yes	1	0	Absence	Absence	Absence	Absence	Absence	Absence	Absence	Absence	Absence	Absence	Absence	Absence	Absence	Absence
10911	No	IG-IST	Both										Yes	Yes	Yes	.	.	Absence	Absence	Absence	Absence	Absence	Absence	Absence	Absence	Absence	Absence	Absence	Absence	Absence	Absence
10793	No	IG-IST	Both										Yes	Yes	Yes	0	1	Absence	Absence	Absence	Absence	Absence	Absence	Absence	Absence	Absence	Absence	Absence	Absence	Absence	Absence
10762	No	IG-IST	Both										Yes	No	Yes	.	.	Absence	Absence	Absence	Absence	Absence	Absence	Absence	Absence	Absence	Absence	Absence	Absence	Presence	Presence
10745	No	IG-IST	Both										Yes	Yes	Yes	8	7	Absence	Absence	Absence	Absence	Absence	Absence	Absence	Absence	Absence	Absence	Absence	Absence	Absence	Absence
10645	No	IG-IST	Both										Yes	Yes	Yes	0	1	Absence	Absence	Absence	Absence	Absence	Absence	Absence	Absence	Absence	Absence	Absence	Absence	Absence	Absence
10576	No	IG-IST	Both										Yes	Yes	Yes	2	1	Absence	Absence	Absence	Absence	Absence	Absence	Absence	Absence	Absence	Absence	Absence	Absence	Absence	Absence
10551	No	IG-IST	Both										Yes	Yes	Yes	0	1	Absence	Absence	Absence	Absence	Absence	Absence	Absence	Absence	Absence	Absence	Presence	Presence	Absence	Absence
10520	No	IG-IST	Both										Yes	Yes	Yes	1	1	Absence	Absence	Absence	Absence	Absence	Absence	Absence	Absence	Absence	Absence	Absence	Absence	Absence	Absence
10509	No	IG-IST	Both										Yes	Yes	Yes	1	1	Absence	Absence	Absence	Absence	Absence	Absence	Absence	Absence	Absence	Absence	Absence	Absence	Absence	Absence
10504	No	IG-IST	Both										Yes	Yes	Yes	1	1	Absence	Absence	Absence	Absence	Absence	Absence	Absence	Absence	Absence	Absence	Absence	Absence	Absence	Absence
10500	No	IG-IST	Both										Yes	Yes	Yes	7	8	Absence	Absence	Absence	Absence	Absence	Absence	Absence	Absence	Absence	Absence	Absence	Absence	Absence	Absence
10492	No	IG-IST	Both										Yes	Yes	Yes	7	7	Absence	Absence	Presence	Presence	Absence	Absence	Presenc	Presenc	Absence	Absence	Absence	Absence	Absence	Absence
10467	No	IG-IST	Both										Yes	No	Yes	6	6	Absence	Absence	Absence	Absence	Absence	Absence	Absence	Absence	Absence	Absence	Absence	Absence	Presence	Presence
10446	No	IG-IST	Both										Yes	No	Yes	8	7	Absence	Absence	Absence	Absence	Absence	Absence	Absence	Absence	Absence	Absence	Absence	Absence	Absence	Absence
10449	No	IG-IST	Both										Yes	No	Yes	2	1	Absence	Absence	Absence	Absence	Absence	Absence	Absence	Absence	Absence	Absence	Absence	Absence	Absence	Presence
10444	No	IG-IST	Both										Yes	No	Yes	8	6	Absence	Absence	Absence	Absence	Absence	Absence	Absence	Absence	Absence	Absence	Absence	Absence	Absence	Absence
10408	No	IG-IST	Both										Yes	Yes	Yes	8	8	Absence	Absence	Absence	Absence	Absence	Absence	Absence	Absence	Absence	Absence	Absence	Absence	Absence	Absence
10389	No	IG-IST	Both										Yes	No	No	1	3	Absence	Absence	Absence	Absence	Absence	Absence	Absence	Absence	Absence	Absence	Absence	Absence	Absence	Absence
10364	No	IG-IST	Both										Yes	No	Yes	2	0	Absence	Absence	Absence	Absence	Absence	Absence	Absence	Absence	Absence	Absence	Absence	Absence	Absence	Absence
10338	No	IG-IST	Both										Yes	No	Yes	.	3	Absence	Absence	Absence	Absence	Absence	Absence	Absence	Absence	Absence	Absence	Absence	Absence	Absence	Absence
10307	No	IG-IST	Both										Yes	Yes	Yes	3	2	Absence	Absence	Absence	Absence	Absence	Absence	Absence	Absence	Absence	Absence	Absence	Absence	Absence	Absence
10286	No	IG-IST	Both										Yes	Yes	Yes	3	2	Absence	Absence	Absence	Absence	Absence	Absence	Absence	Absence	Absence	Absence	Absence	Absence	Absence	Absence
10283	No	IG-IST	Both										Yes	Yes	Yes	2	1	Absence	Absence	Absence	Absence	Absence	Absence	Absence	Absence	Absence	Absence	Absence	Absence	Absence	Absence
10227	No	IG-IST	Both										Yes	Yes	Yes	6	7	Absence	Absence	Absence	Absence	Absence	Absence	Absence	Absence	Absence	Absence	Absence	Absence	Absence	Absence
10218	No	IG-IST	Both										Yes	Yes	Yes	6	7	Absence	Absence	Absence	Absence	Absence	Absence	Absence	Absence	Absence	Absence	Absence	Absence	Absence	Absence
10939	No	Suspicion IG	Both										Yes	Yes	Yes	8	7	Absence	Absence	Absence	Absence	Absence	Absence	Absence	Absence	Absence	Absence	Absence	Absence	Absence	Absence
10928	No	Suspicion IG	Both										Yes	Yes	Yes	1	1	Absence	Absence	Absence	Absence	Absence	Absence	Absence	Absence	Absence	Absence	Absence	Absence	Absence	Absence
10919	No	Suspicion IG	Both										Yes	Yes	Yes	10	10	Absence	Absence	Absence	Absence	Absence	Absence	Absence	Absence	Absence	Absence	Absence	Absence	Absence	Presence
10907	No	Suspicion IG	Both										Yes	Yes	Yes	8	7	Absence	Absence	Absence	Absence	Absence	Absence	Absence	Absence	Absence	Absence	Absence	Absence	Absence	Absence
10776	No	Suspicion IG	Both										Yes	Yes	Yes	.	.	Absence	Absence	Absence	Absence	Absence	Absence	Absence	Absence	Absence	Absence	Absence	Absence	Absence	Absence
10767	No	Suspicion IG	Both										Yes	Yes	Yes	3	2	Absence	Absence	Absence	Absence	Absence	Absence	Absence	Absence	Absence	Absence	Absence	Absence	Absence	Absence
10717	No	Suspicion IG	Both										Yes	No	Yes	1	1	Absence	Absence	Absence	Absence	Absence	Absence	Absence	Absence	Absence	Absence	Absence	Absence	Absence	Absence
10646	No	Suspicion IG	Both										Yes	Yes	Yes	6	4	Absence	Absence	Absence	Absence	Absence	Absence	Absence	Absence	Absence	Absence	Absence	Absence	Absence	Absence
10569	No	Suspicion IG	Both										Yes	No	Yes	1	1	Absence	Absence	Absence	Absence	Absence	Absence	Absence	Absence	Absence	Absence	Absence	Absence	Absence	Absence
10568	No	Suspicion IG	Both										Yes	Yes	Yes	2	2	Absence	Absence	Absence	Absence	Absence	Absence	Absence	Absence	Absence	Absence	Absence	Absence	Absence	Absence
10480	No	Suspicion IG	Both										Yes	Yes	Yes	0	0	Absence	Absence	Presence	Presence	Absence	Absence	Absence	Absence	Absence	Absence	Absence	Absence	Absence	Absence
10454	No	Suspicion IG	Both										Yes	Yes	Yes	.	.	Absence	Absence	Absence	Absence	Absence	Absence	Absence	Absence	Absence	Absence	Absence	Absence	Presence	Presence
10379	No	Suspicion IG	Both										Yes	No	Yes	0	0	Absence	Absence	Absence	Absence	Absence	Absence	Absence	Absence	Absence	Absence	Absence	Absence	Absence	Absence
10365	No	Suspicion IG	Both										Yes	Yes	Yes	0	1	Absence	Absence	Absence	Absence	Absence	Absence	Absence	Absence	Absence	Absence	Absence	Absence	Absence	Absence
10350	No	Suspicion IG	Both										Yes	Yes	No	3	3	Absence	Absence	Absence	Absence	Absence	Absence	Absence	Absence	Absence	Absence	Absence	Absence	Absence	Absence
10298	No	Suspicion IG	Both										Yes	Yes	Yes	1	1	Absence	Absence	Absence	Absence	Absence	Absence	Absence	Absence	Absence	Absence	Absence	Absence	Absence	Absence
10288	No	Suspicion IG	Both										Yes	Yes	Yes	1	1	Absence	Absence	Absence	Absence	Absence	Absence	Absence	Absence	Absence	Absence	Absence	Absence	Absence	Absence
10277	No	Suspicion IG	Both										Yes	Yes	Yes	3	2	Absence	Absence	Absence	Absence	Absence	Absence	Absence	Absence	Absence	Absence	Absence	Absence	Absence	Absence
10197	No	Suspicion IG	Both										Yes	Yes	Yes	2	1	Absence	Absence	Absence	Absence	Absence	Absence	Absence	Absence	Absence	Absence	Absence	Absence	Absence	Absence
10149	Yes	Suspicion IG	Both										Yes	No	Yes	2	1	Absence	Absence	Absence	Absence	Absence	Absence	Absence	Absence	Absence	Absence	Absence	Absence	Absence	Absence
10088	No	Suspicion IG	Both										Yes	Yes	Yes	0	1	Absence	Absence	Absence	Absence	Absence	Absence	Absence	Absence	Absence	Absence	Absence	Absence	Absence	Presence
10985	No	Suspicion IST	Both										Yes	Yes	Yes	5	5	Absence	Absence	Absence	Absence	Absence	Absence	Absence	Absence	Absence	Absence	Absence	Absence	Absence	Absence
10038	Yes	Suspicion IG	Both										Yes	Yes	Yes	0	0	Absence	Absence	Absence	Absence	Absence	Absence	Absence	Absence	Absence	Absence	Absence	Absence	Absence	Absence
11066	No	IG-IST	VCS						Yes	No	No	No	Yes	No	No	2	1	Absence	Absence	Absence	Absence	Absence	Absence	Absence	Absence	Absence	Absence	Absence	Absence	Absence	Absence
10968	No	IG-IST	VCS						Yes	No	No	No	Yes	Yes	Yes	0	1	Absence	Absence	Absence	Absence	Absence	Absence	Absence	Absence	Absence	Absence	Absence	Absence	Absence	Absence
10562	No	IG-IST	VCS						Yes	Yes	No	No	Yes	No	No	3	2	Absence	Absence	Absence	Absence	Absence	Absence	Absence	Absence	Absence	Absence	Absence	Absence	Absence	Absence
10561	No	IG-IST	VCS						Yes	Yes	No	Yes	Yes	Yes	Yes	2	2	Absence	Absence	Absence	Absence	Absence	Absence	Absence	Absence	Absence	Absence	Absence	Absence	Absence	Absence
10546	No	IG-IST	VCS						Yes	Yes	No	No	Yes	No	Yes	2	2	Absence	Absence	Absence	Absence	Absence	Absence	Absence	Absence	Absence	Absence	Absence	Absence	Absence	Absence
10248	No	IG-IST	VCS						Yes	No	No	No	Yes	No	Yes	2	3	Absence	Absence	Absence	Absence	Absence	Absence	Absence	Absence	Absence	Absence	Absence	Absence	Absence	Absence
10652	No	Suspicion IST	VCS						Yes	No	No	No	Yes	Yes	Yes	0	1	Absence	Absence	Absence	Absence	Absence	Absence	Absence	Absence	Absence	Absence	Absence	Absence	Absence	Absence
10024	Yes	SGB	VCS						No	No	Yes	No	Yes	No	Yes	0	3	Absence	Absence	Absence	Absence	Absence	Absence	Absence	Absence	Absence	Absence	Absence	Absence	Absence	Absence
10057	Yes	Suspicion IG	VCS						Yes	No	No	No	Yes	Yes	Yes	1	1	Absence	Absence	Absence	Absence	Absence	Absence	Absence	Absence	Absence	Absence	Absence	Absence	Absence	Absence
10030	No	Suspicion IG	VCS						Yes	Yes	No	No	Yes	No	No	0	0	Absence	Absence	Absence	Absence	Absence	Absence	Absence	Absence	Absence	Absence	Absence	Absence	Presence	Presence
10851	No	Suspicion IST	VCS						No	No	No	No	Yes	Yes	Yes	0	1	Absence	Absence	Absence	Absence	Absence	Absence	Absence	Absence	Absence	Absence	Absence	Absence	Absence	Absence
10984	Yes	SGB	VCS						Yes	Yes	Yes	No	Yes	Yes	Yes	7	7	Absence	Absence	Absence	Absence	Absence	Absence	Absence	Absence	Absence	Absence	Absence	Absence	Absence	Absence
10874	Yes	SGB	VCS						Yes	Yes	Yes	Yes	Yes	No	No	2	3	Absence	Absence	Absence	Absence	Absence	Absence	Absence	Absence	Absence	Absence	Absence	Absence	Absence	Absence
10658	Yes	SGB	VCS						Yes	No	No	No	Yes	No	No	1	1	Absence	Absence	Absence	Absence	Absence	Absence	Absence	Absence	Absence	Absence	Absence	Absence	Absence	Absence
10700	No	IG-IST	VCS						Yes	No	No	No	Yes	Yes	Yes	3	3	Absence	Absence	Absence	Absence	Absence	Absence	Absence	Absence	Absence	Absence	Absence	Absence	Absence	Absence
10638	No	IG-IST	VCS						Yes	No	No	No	Yes	Yes	Yes	7	10	Absence	Absence	Absence	Absence	Absence	Absence	Absence	Absence	Absence	Absence	Absence	Absence	Absence	Absence
10634	No	IG-IST	VCS						No	No	Yes	No	Yes	Yes	Yes	1	1	Absence	Absence	Absence	Absence	Absence	Absence	Absence	Absence	Absence	Absence	Absence	Absence	Absence	Absence
10583	No	IG-IST	VCS						Yes	Yes	No	No	Yes	Yes	Yes	4	5	Absence	Absence	Absence	Absence	Absence	Absence	Absence	Absence	Absence	Absence	Absence	Absence	Absence	Absence
10541	No	IG-IST	VCS						Yes	Yes	No	No	Yes	Yes	Yes	3	3	Absence	Absence	Absence	Absence	Absence	Absence	Absence	Absence	Absence	Absence	Absence	Absence	Absence	Absence
10508	No	IG-IST	VCS						Yes	No	No	No	Yes	No	No	.	2	Absence	Absence	Absence	Absence	Absence	Absence	Absence	Absence	Absence	Absence	Absence	Absence	Absence	Absence
10404	No	IG-IST	VCS						Yes	No	No	No	Yes	Yes	Yes	1	0	Absence	Absence	Absence	Absence	Absence	Absence	Absence	Absence	Absence	Absence	Absence	Absence	Absence	Absence
10229	No	IG-IST	VCS						Yes	No	No	No	Yes	Yes	Yes	3	2	Absence	Absence	Absence	Absence	Absence	Absence	Absence	Absence	Absence	Absence	Presence	Presence	Absence	Absence
11031	No	Suspicion IG	VCS						Yes	Yes	Yes	No	Yes	No	Yes	7	6	Absence	Absence	Absence	Absence	Absence	Absence	Absence	Absence	Absence	Absence	Absence	Absence	Absence	Absence
10896	No	Suspicion IG	VCS						Yes	No	Yes	No	Yes	Yes	Yes	.	.	Absence	Absence	Absence	Absence	Absence	Absence	Absence	Absence	Absence	Absence	Absence	Absence	Absence	Absence
10819	No	Suspicion IG	VCS						Yes	No	No	No	Yes	No	No	4	3	Absence	Absence	Absence	Absence	Absence	Absence	Absence	Absence	Absence	Absence	Absence	Absence	Absence	Absence
10758	No	Suspicion IG	VCS						Yes	No	No	No	Yes	Yes	Yes	0	0	Absence	Absence	Absence	Absence	Absence	Absence	Absence	Absence	Absence	Absence	Absence	Absence	Absence	Absence
10642	No	Suspicion IG	VCS						Yes	No	No	No	Yes	Yes	Yes	.	.	Absence	Absence	Absence	Absence	Absence	Absence	Absence	Absence	Absence	Absence	Absence	Absence	Presence	Presence
10615	No	Suspicion IG	VCS						Yes	No	No	No	Yes	Yes	No	3	3	Absence	Absence	Absence	Absence	Absence	Absence	Absence	Absence	Absence	Absence	Absence	Absence	Absence	Absence
10453	No	Suspicion IG	VCS						Yes	Yes	No	Yes	Yes	Yes	Yes	6	4	Absence	Absence	Absence	Absence	Presenc	Presenc	Absence	Absence	Absence	Absence	Absence	Absence	Absence	Absence
10302	No	Suspicion IST	VCS						Yes	No	No	No	Yes	Yes	Yes	3	2	Absence	Absence	Absence	Absence	Absence	Absence	Absence	Absence	Absence	Absence	Absence	Absence	Absence	Absence
11054	No	IG-IST	VSS	Yes	No	No	No	Yes					No	No	Yes	0	1	Presence	Presence	Absence	Absence	Absence	Absence	Absence	Absence	Absence	Absence	Absence	Absence	Absence	Absence
10967	No	IG-IST	VSS	Yes	No	Yes	No	N/A	Yes	No	No	No	No	Yes	Yes	0	0	Presence	Presence	Absence	Absence	Absence	Absence	Absence	Absence	Absence	Absence	Absence	Absence	Absence	Absence
10836	No	IG-IST	VSS	Yes	No	No	No	Yes					No	No	Yes	0	0	Presence	Presence	Absence	Absence	Absence	Absence	Absence	Absence	Absence	Absence	Absence	Absence	Absence	Absence
10077	Yes	SGB	VSS	Yes	Yes	Yes	No	N/A					No	Yes	Yes	1	0	Presence	Presence	Absence	Absence	Absence	Absence	Absence	Absence	Absence	Absence	Absence	Absence	Absence	Absence
10054	Yes	Suspicion IG	VSS	No	Yes	No	No	Yes					No	No	No	0	1	Presence	Presence	Absence	Absence	Absence	Absence	Absence	Absence	Absence	Absence	Absence	Absence	Absence	Absence
10017	No	Suspicion IG	VSS	Yes	No	No	Yes	N/A					No	Yes	Yes	4	4	Presence	Presence	Absence	Absence	Absence	Absence	Absence	Absence	Absence	Absence	Absence	Absence	Absence	Absence
10002	No	Suspicion IST	VSS	Yes	No	No	No	N/A					No	Yes	Yes	9	8	Presence	Presence	Absence	Absence	Absence	Absence	Absence	Absence	Absence	Absence	Absence	Absence	Absence	Absence
10979	Yes	SGB	VSS	Yes	No	No	No	N/A					No	No	Yes	1	2	Presence	Presence	Absence	Absence	Absence	Absence	Absence	Absence	Absence	Absence	Absence	Absence	Absence	Presence
10774	Yes	SGB	VSS	Yes	No	No	No	N/A					No	Yes	Yes	0	0	Presence	Presence	Absence	Absence	Absence	Absence	Absence	Absence	Absence	Absence	Absence	Absence	Absence	Absence
10737	Yes	SGB	VSS	Yes	Yes	No	No	N/A					No	No	Yes	1	1	Presence	Presence	Absence	Absence	Absence	Absence	Absence	Absence	Absence	Absence	Absence	Absence	Absence	Absence
10571	Yes	SGB	VSS	Yes	No	No	No	N/A					No	No	Yes	1	1	Presence	Presence	Absence	Absence	Absence	Absence	Absence	Absence	Absence	Absence	Absence	Absence	Absence	Absence
10472	Yes	SGB	VSS	Yes	No	No	No	N/A					No	No	Yes	4	4	Presence	Presence	Absence	Absence	Absence	Absence	Absence	Absence	Absence	Absence	Absence	Absence	Absence	Absence
10037	Yes	SGB	VSS	Yes	Yes	Yes	Yes	N/A					No	Yes	Yes	6	6	Presence	Presence	Absence	Absence	Absence	Absence	Absence	Absence	Absence	Absence	Absence	Absence	Absence	Absence
10041	Yes	SGB	VSS	Yes	No	No	No	N/A					No	Yes	Yes	.	.	Presence	Presence	Absence	Absence	Absence	Absence	Absence	Absence	Absence	Absence	Absence	Absence	Absence	Absence
10747	No	IG-IST	VSS	Yes	No	No	No	N/A					No	Yes	Yes	8	8	Presence	Presence	Presence	Presence	Absence	Absence	Absence	Absence	Presenc	Presenc	Absence	Absence	Presence	Presence
10697	No	IG-IST	VSS	Yes	No	No	No	N/A					No	Yes	Yes	5	6	Presence	Presence	Absence	Absence	Absence	Absence	Absence	Absence	Absence	Absence	Absence	Absence	Absence	Absence
10690	No	IG-IST	VSS	No	No	Yes	No	N/A					No	Yes	Yes	4	2	Presence	Presence	Absence	Absence	Absence	Absence	Absence	Absence	Absence	Absence	Presence	Presence	Absence	Absence
10680	No	IG-IST	VSS	Yes	No	No	No	Yes					No	Yes	Yes	0	0	Presence	Presence	Absence	Absence	Absence	Absence	Absence	Absence	Absence	Absence	Absence	Absence	Absence	Absence
10678	No	IG-IST	VSS	Yes	No	No	No	Yes					No	No	Yes	0	0	Presence	Presence	Absence	Absence	Absence	Absence	Absence	Absence	Absence	Absence	Absence	Absence	Absence	Absence
10599	No	IG-IST	VSS	Yes	No	No	No	N/A					No	Yes	Yes	1	1	Presence	Presence	Absence	Absence	Absence	Absence	Absence	Absence	Absence	Absence	Absence	Absence	Absence	Absence
10600	No	IG-IST	VSS	Yes	No	No	No	N/A					No	No	Yes	2	1	Presence	Presence	Absence	Absence	Absence	Absence	Absence	Absence	Absence	Absence	Absence	Absence	Absence	Absence
10556	No	IG-IST	VSS	Yes	No	No	No	N/A					No	Yes	Yes	1	1	Presence	Presence	Absence	Absence	Absence	Absence	Absence	Absence	Absence	Absence	Absence	Absence	Absence	Absence
10539	No	IG-IST	VSS	Yes	Yes	Yes	No	N/A					No	Yes	Yes	4	4	Presence	Presence	Absence	Absence	Absence	Absence	Absence	Absence	Absence	Absence	Absence	Absence	Absence	Absence
10481	No	IG-IST	VSS	Yes	Yes	Yes	No	N/A					No	No	Yes	3	2	Presence	Presence	Absence	Absence	Absence	Absence	Absence	Absence	Absence	Absence	Absence	Absence	Absence	Absence
10457	No	IG-IST	VSS	Yes	Yes	Yes	No	N/A					No	No	Yes	2	3	Presence	Presence	Absence	Absence	Absence	Absence	Absence	Absence	Absence	Absence	Absence	Absence	Absence	Absence
10392	No	IG-IST	VSS	Yes	No	No	No	N/A					No	Yes	Yes	4	5	Presence	Presence	Absence	Absence	Absence	Absence	Absence	Absence	Absence	Absence	Absence	Absence	Absence	Presence
10357	No	IG-IST	VSS	Yes	Yes	Yes	No	N/A					No	No	Yes	2	1	Presence	Presence	Absence	Absence	Absence	Absence	Absence	Absence	Absence	Absence	Absence	Absence	Absence	Presence
10310	No	IG-IST	VSS	Yes	No	Yes	Yes	N/A					No	Yes	Yes	2	2	Presence	Presence	Absence	Absence	Absence	Absence	Absence	Absence	Absence	Absence	Absence	Absence	Absence	Absence
10267	No	IG-IST	VSS	No	No	Yes	No	N/A					No	Yes	Yes	1	2	Presence	Presence	Absence	Absence	Absence	Absence	Absence	Absence	Absence	Absence	Absence	Absence	Absence	Absence
10253	Yes	IG-SGB	VSS	Yes	No	No	No	N/A					No	No	Yes	2	2	Presence	Presence	Absence	Absence	Absence	Absence	Absence	Absence	Absence	Absence	Absence	Absence	Absence	Presence
10996	No	Suspicion IG	VSS	Yes	No	No	No	N/A					No	No	Yes	1	0	Presence	Presence	Absence	Absence	Absence	Absence	Absence	Absence	Absence	Absence	Absence	Absence	Absence	Absence
10963	No	Suspicion IG	VSS	Yes	No	Yes	No	N/A					No	No	Yes	0	0	Presence	Presence	Absence	Absence	Absence	Absence	Absence	Absence	Absence	Absence	Absence	Absence	Absence	Absence
10950	No	Suspicion IG	VSS	Yes	No	No	No	N/A					No	No	Yes	7	7	Presence	Presence	Absence	Absence	Absence	Absence	Absence	Absence	Absence	Absence	Absence	Absence	Absence	Absence
10862	No	Suspicion IG	VSS	Yes	No	No	No	N/A					No	No	Yes	0	0	Presence	Presence	Absence	Absence	Absence	Absence	Absence	Absence	Absence	Absence	Absence	Absence	Absence	Absence
10777	No	Suspicion IG	VSS	Yes	No	No	No	N/A					No	No	Yes	6	4	Presence	Presence	Absence	Absence	Absence	Absence	Absence	Absence	Absence	Absence	Absence	Absence	Absence	Absence
10719	No	Suspicion IG	VSS	No	No	Yes	Yes	N/A					No	Yes	Yes	1	0	Presence	Presence	Absence	Absence	Absence	Absence	Absence	Absence	Absence	Absence	Absence	Absence	Absence	Absence
10708	No	Suspicion IG	VSS	Yes	No	Yes	No	N/A					No	No	Yes	0	0	Presence	Presence	Absence	Absence	Absence	Absence	Absence	Absence	Absence	Absence	Absence	Absence	Absence	Absence
10625	No	Suspicion IG	VSS	Yes	No	No	No	N/A					No	Yes	Yes	1	0	Presence	Presence	Absence	Absence	Absence	Absence	Absence	Absence	Absence	Absence	Absence	Absence	Absence	Absence
10605	No	Suspicion IG	VSS	Yes	No	No	No	N/A					No	Yes	Yes	2	2	Presence	Presence	Absence	Absence	Absence	Absence	Absence	Absence	Absence	Absence	Absence	Absence	Absence	Absence
10593	No	Suspicion IG	VSS	Yes	Yes	No	No	N/A					No	Yes	Yes	3	3	Presence	Presence	Absence	Absence	Absence	Absence	Absence	Absence	Absence	Absence	Absence	Absence	Absence	Absence
10469	Yes	Suspicion IG	VSS	Yes	No	No	No	N/A					No	Yes	Yes	0	1	Presence	Presence	Absence	Absence	Absence	Absence	Absence	Absence	Absence	Absence	Absence	Absence	Absence	Absence
10189	No	Suspicion IG	VSS	Yes	No	No	No	N/A					No	No	Yes	3	4	Presence	Presence	Absence	Absence	Absence	Absence	Absence	Absence	Absence	Absence	Absence	Absence	Absence	Absence
10122	Yes	Suspicion IG	VSS	Yes	No	No	No	N/A					No	No	Yes	0	0	Presence	Presence	Absence	Absence	Absence	Absence	Absence	Absence	Absence	Absence	Absence	Absence	Absence	Absence
10114	Yes	Suspicion IG	VSS	Yes	No	No	No	N/A					No	No	Yes	0	1	Presence	Presence	Absence	Absence	Absence	Absence	Absence	Absence	Absence	Absence	Absence	Absence	Presence	Presence
10994	No	Suspicion IG	VSS	Yes	No	Yes	No	N/A					No	Yes	Yes	1	0	Presence	Presence	Absence	Absence	Absence	Absence	Absence	Absence	Absence	Absence	Absence	Absence	Presence	Presence
11035	No	IG-IST	Both										No	No	Yes	4	5	Presence	Presence	Absence	Absence	Absence	Absence	Absence	Absence	Absence	Absence	Absence	Absence	Absence	Absence
10953	No	IG-IST	Both										No	No	No	6	5	Presence	Presence	Absence	Absence	Absence	Absence	Absence	Absence	Absence	Absence	Absence	Absence	Absence	Absence
10854	No	IG-IST	Both										No	Yes	Yes	7	4	Presence	Presence	Absence	Absence	Absence	Absence	Absence	Absence	Absence	Absence	Absence	Absence	Absence	Absence
10803	No	IG-IST	Both	No	No	Yes	No	N/A					No	Yes	Yes	1	1	Presence	Presence	Absence	Absence	Absence	Absence	Absence	Absence	Absence	Absence	Absence	Absence	Absence	Presence
10532	No	IG-IST	Both										No	Yes	Yes	3	3	Presence	Presence	Absence	Absence	Absence	Absence	Presenc	Presenc	Absence	Absence	Absence	Absence	Absence	Absence
10430	No	IG-IST	Both										No	Yes	Yes	3	0	Presence	Presence	Absence	Absence	Absence	Absence	Absence	Absence	Absence	Absence	Absence	Absence	Absence	Absence
10977	No	Suspicion IG	Both										No	No	Yes	7	6	Presence	Presence	Absence	Absence	Absence	Absence	Absence	Absence	Absence	Absence	Absence	Absence	Absence	Absence
10530	No	Suspicion IG	Both										No	No	Yes	4	5	Presence	Presence	Absence	Absence	Absence	Absence	Absence	Absence	Absence	Absence	Absence	Absence	Absence	Absence
10178	No	Suspicion IG	Both										No	Yes	Yes	2	2	Presence	Presence	Absence	Absence	Absence	Absence	Absence	Absence	Absence	Absence	Presence	Presence	Presence	Presence
10255	No	Suspicion IST	Both										No	No	Yes	2	2	Presence	Presence	Absence	Absence	Absence	Absence	Absence	Absence	Absence	Absence	Absence	Absence	Absence	Absence
10073	Yes	SGB	Both										No	No	Yes	0	0	Presence	Presence	Absence	Absence	Absence	Absence	Absence	Absence	Absence	Absence	Absence	Absence	Absence	Absence
10063	Yes	SGB	Both										No	No	Yes	4	4	Presence	Presence	Absence	Absence	Absence	Absence	Absence	Absence	Absence	Absence	Absence	Absence	Absence	Absence
10051	Yes	SGB	Both										No	Yes	Yes	0	2	Presence	Presence	Absence	Absence	Absence	Absence	Absence	Absence	Absence	Absence	Absence	Absence	Absence	Absence
10034	No	IG-IST	Both										No	Yes	Yes	0	0	Presence	Presence	Absence	Absence	Absence	Absence	Absence	Absence	Absence	Absence	Absence	Absence	Absence	Absence
10158	No	Suspicion IG	Both										No	Yes	Yes	5	5	Presence	Presence	Absence	Absence	Absence	Absence	Absence	Absence	Absence	Absence	Absence	Absence	Absence	Absence
10081	Yes	Suspicion IG	Both										No	Yes	Yes	0	0	Presence	Presence	Absence	Absence	Absence	Absence	Absence	Absence	Absence	Absence	Absence	Absence	Absence	Absence
10067	Yes	Suspicion IG	Both										No	No	Yes	0	0	Presence	Presence	Absence	Absence	Absence	Absence	Absence	Absence	Absence	Absence	Absence	Absence	Absence	Absence
11005	Yes	SGB	Both										No	Yes	Yes	0	0	Presence	Presence	Absence	Absence	Absence	Absence	Absence	Absence	Absence	Absence	Absence	Absence	Absence	Absence
10987	Yes	SGB	Both										No	Yes	Yes	1	1	Presence	Presence	Absence	Absence	Absence	Absence	Absence	Absence	Absence	Absence	Absence	Absence	Absence	Absence
10934	Yes	SGB	Both										No	Yes	Yes	1	0	Presence	Presence	Absence	Absence	Absence	Absence	Absence	Absence	Absence	Absence	Absence	Absence	Absence	Absence
10848	Yes	SGB	Both										No	Yes	Yes	3	0	Presence	Presence	Absence	Absence	Absence	Absence	Absence	Absence	Absence	Absence	Absence	Absence	Absence	Absence
10675	Yes	SGB	Both										No	No	Yes	0	0	Presence	Presence	Absence	Absence	Presenc	Presenc	Absence	Absence	Absence	Absence	Absence	Absence	Absence	Absence
10478	Yes	SGB	Both										No	Yes	Yes	4	4	Presence	Presence	Absence	Absence	Absence	Absence	Absence	Absence	Absence	Absence	Absence	Absence	Absence	Absence
10153	Yes	SGB	Both										No	Yes	Yes	1	2	Presence	Presence	Absence	Absence	Absence	Absence	Absence	Absence	Absence	Absence	Absence	Absence	Absence	Absence
10155	Yes	SGB	Both										No	No	Yes	1	1	Presence	Presence	Absence	Absence	Absence	Absence	Absence	Absence	Absence	Absence	Absence	Absence	Absence	Absence
10964	No	IG-IST	Both						Yes	Yes	No	No	No	Yes	Yes	0	0	Presence	Presence	Absence	Absence	Absence	Absence	Absence	Absence	Presenc	Presenc	Presence	Presence	Absence	Absence
10937	No	IG-IST	Both										No	Yes	Yes	2	1	Presence	Presence	Absence	Absence	Absence	Absence	Absence	Absence	Absence	Absence	Absence	Absence	Absence	Absence
10778	No	IG-IST	Both										No	No	Yes	0	0	Presence	Presence	Absence	Absence	Absence	Absence	Absence	Absence	Absence	Absence	Absence	Absence	Absence	Absence
10759	No	IG-IST	Both										No	Yes	No	2	2	Presence	Presence	Absence	Absence	Absence	Absence	Absence	Absence	Absence	Absence	Absence	Absence	Absence	Absence
10751	No	IG-IST	Both										No	Yes	No	1	1	Presence	Presence	Absence	Absence	Absence	Absence	Absence	Absence	Absence	Absence	Absence	Absence	Presence	Presence
10740	No	IG-IST	Both										No	No	No	4	4	Presence	Presence	Absence	Absence	Absence	Absence	Absence	Absence	Absence	Absence	Absence	Absence	Absence	Absence
10692	No	IG-IST	Both										No	No	Yes	0	1	Presence	Presence	Absence	Absence	Absence	Absence	Absence	Absence	Absence	Absence	Absence	Absence	Absence	Absence
10693	No	IG-IST	Both										No	Yes	Yes	0	1	Presence	Presence	Absence	Absence	Absence	Absence	Absence	Absence	Absence	Absence	Absence	Absence	Absence	Absence
10660	No	IG-IST	Both										No	No	Yes	0	0	Presence	Presence	Absence	Absence	Absence	Absence	Absence	Absence	Absence	Absence	Absence	Absence	Absence	Absence
10648	No	IG-IST	Both										No	Yes	Yes	4	5	Presence	Presence	Absence	Absence	Presenc	Presenc	Absence	Absence	Absence	Absence	Absence	Absence	Absence	Absence
10627	No	IG-IST	Both										No	No	Yes	1	1	Presence	Presence	Absence	Absence	Presenc	Presenc	Absence	Absence	Absence	Absence	Absence	Absence	Absence	Absence
10623	No	IG-IST	Both										No	Yes	Yes	1	1	Presence	Presence	Absence	Absence	Absence	Absence	Absence	Absence	Absence	Absence	Absence	Absence	Presence	Presence
10604	No	IG-IST	Both										No	No	No	4	4	Presence	Presence	Absence	Absence	Absence	Absence	Absence	Absence	Absence	Absence	Absence	Absence	Absence	Absence
10543	No	IG-IST	Both										No	Yes	Yes	5	6	Presence	Presence	Absence	Absence	Absence	Absence	Absence	Absence	Absence	Absence	Absence	Absence	Absence	Absence
10517	No	IG-IST	Both										No	Yes	Yes	2	4	Presence	Presence	Absence	Absence	Absence	Absence	Absence	Absence	Absence	Absence	Absence	Absence	Absence	Absence
10493	No	IG-IST	Both										No	No	Yes	1	1	Presence	Presence	Absence	Absence	Absence	Absence	Absence	Absence	Absence	Absence	Absence	Absence	Absence	Absence
10458	No	IG-IST	Both										No	Yes	Yes	1	4	Presence	Presence	Absence	Absence	Absence	Absence	Absence	Absence	Absence	Absence	Absence	Absence	Absence	Absence
10435	No	IG-IST	Both										No	Yes	Yes	5	4	Presence	Presence	Absence	Absence	Absence	Absence	Absence	Absence	Absence	Absence	Absence	Absence	Absence	Absence
10397	No	IG-IST	Both										No	Yes	Yes	1	1	Presence	Presence	Absence	Absence	Absence	Absence	Absence	Absence	Absence	Absence	Absence	Absence	Absence	Absence
10401	No	IG-IST	Both										No	No	Yes	1	2	Presence	Presence	Absence	Absence	Absence	Absence	Absence	Absence	Absence	Absence	Absence	Absence	Absence	Absence
10368	No	IG-IST	Both										No	No	No	1	1	Presence	Presence	Absence	Absence	Absence	Absence	Absence	Absence	Absence	Absence	Absence	Absence	Absence	Absence
10372	No	IG-IST	Both										No	No	Yes	3	1	Presence	Presence	Absence	Absence	Absence	Absence	Absence	Absence	Absence	Absence	Absence	Absence	Absence	Absence
10373	No	IG-IST	Both										No	No	Yes	1	2	Presence	Presence	Absence	Absence	Absence	Absence	Absence	Absence	Absence	Absence	Absence	Absence	Absence	Absence
10361	No	IG-IST	Both										No	No	No	2	3	Presence	Presence	Absence	Absence	Absence	Absence	Absence	Absence	Absence	Absence	Absence	Absence	Absence	Absence
10344	No	IG-IST	Both										No	No	Yes	6	7	Presence	Presence	Absence	Absence	Absence	Absence	Absence	Absence	Absence	Absence	Absence	Absence	Absence	Absence
10341	No	IG-IST	Both										No	Yes	Yes	6	5	Presence	Presence	Absence	Absence	Absence	Absence	Absence	Absence	Absence	Absence	Absence	Absence	Absence	Absence
10327	No	IG-IST	Both										No	Yes	Yes	3	3	Presence	Presence	Absence	Absence	Absence	Absence	Absence	Absence	Absence	Absence	Absence	Absence	Absence	Absence
10315	No	IG-IST	Both										No	Yes	Yes	1	1	Presence	Presence	Absence	Absence	Absence	Absence	Absence	Absence	Absence	Absence	Absence	Absence	Presence	Presence
10305	No	IG-IST	Both										No	Yes	Yes	.	.	Presence	Presence	Absence	Absence	Absence	Absence	Absence	Absence	Absence	Absence	Absence	Absence	Presence	Presence
10272	No	IG-IST	Both										No	Yes	Yes	2	1	Presence	Presence	Absence	Absence	Absence	Absence	Absence	Absence	Absence	Absence	Absence	Absence	Presence	Presence
10256	No	IG-IST	Both										No	Yes	Yes	2	2	Presence	Presence	Absence	Absence	Absence	Absence	Absence	Absence	Absence	Absence	Absence	Absence	Absence	Absence
10210	No	IG-IST	Both										No	No	Yes	3	3	Presence	Presence	Absence	Absence	Absence	Absence	Absence	Absence	Absence	Absence	Absence	Absence	Absence	Absence
10201	No	IG-IST	Both										No	No	Yes	1	1	Presence	Presence	Absence	Absence	Absence	Absence	Absence	Absence	Absence	Absence	Absence	Absence	Absence	Absence
10203	No	IG-IST	Both										No	No	Yes	2	1	Presence	Presence	Absence	Absence	Absence	Absence	Absence	Absence	Absence	Absence	Absence	Absence	Presence	Presence
10195	No	IG-IST	Both										No	No	Yes	1	3	Presence	Presence	Absence	Absence	Absence	Absence	Absence	Absence	Absence	Absence	Absence	Absence	Presence	Presence
10974	Yes	IG-SGB	Both										No	Yes	Yes	1	1	Presence	Presence	Absence	Absence	Absence	Absence	Absence	Absence	Absence	Absence	Absence	Absence	Presence	Presence
11048	No	Suspicion IG	Both										No	Yes	Yes	0	0	Presence	Presence	Absence	Absence	Absence	Absence	Absence	Absence	Absence	Absence	Absence	Absence	Absence	Absence
11039	No	Suspicion IG	Both										No	Yes	Yes	3	3	Presence	Presence	Absence	Absence	Presenc	Presenc	Absence	Absence	Absence	Absence	Absence	Absence	Presence	Presence
11025	No	Suspicion IG	Both										No	Yes	Yes	1	1	Presence	Presence	Absence	Absence	Absence	Absence	Absence	Absence	Absence	Absence	Absence	Absence	Absence	Absence
10976	No	Suspicion IG	Both										No	Yes	Yes	2	3	Presence	Presence	Absence	Absence	Absence	Absence	Absence	Absence	Absence	Absence	Absence	Absence	Presence	Presence
10859	Yes	Suspicion IG	Both										No	No	No	0	1	Presence	Presence	Absence	Absence	Absence	Absence	Absence	Absence	Absence	Absence	Absence	Absence	Presence	Presence
10858	No	Suspicion IG	Both										No	Yes	Yes	0	0	Presence	Presence	Absence	Absence	Absence	Absence	Absence	Absence	Absence	Absence	Absence	Absence	Presence	Presence
10817	No	Suspicion IG	Both										No	No	Yes	2	1	Presence	Presence	Absence	Absence	Absence	Absence	Absence	Absence	Absence	Absence	Absence	Absence	Absence	Absence
10772	No	Suspicion IG	Both										No	Yes	Yes	0	1	Presence	Presence	Absence	Absence	Absence	Absence	Absence	Absence	Absence	Absence	Absence	Absence	Absence	Absence
10724	No	Suspicion IG	Both										No	Yes	Yes	0	1	Presence	Presence	Absence	Absence	Absence	Absence	Absence	Absence	Absence	Absence	Absence	Absence	Absence	Absence
10711	Yes	Suspicion IG	Both										No	Yes	Yes	8	6	Presence	Presence	Absence	Absence	Absence	Absence	Absence	Absence	Absence	Absence	Absence	Absence	Absence	Absence
10706	No	Suspicion IG	Both										No	Yes	Yes	0	4	Presence	Presence	Absence	Absence	Absence	Absence	Absence	Absence	Absence	Absence	Absence	Absence	Absence	Absence
10691	No	Suspicion IG	Both										No	Yes	Yes	1	1	Presence	Presence	Absence	Absence	Absence	Absence	Absence	Absence	Absence	Absence	Absence	Absence	Absence	Absence
10661	No	Suspicion IG	Both										No	No	Yes	0	0	Presence	Presence	Absence	Absence	Absence	Absence	Absence	Absence	Absence	Absence	Absence	Absence	Absence	Absence
10657	No	Suspicion IG	Both										No	No	Yes	4	7	Presence	Presence	Absence	Absence	Absence	Absence	Absence	Absence	Absence	Absence	Absence	Absence	Absence	Absence
10651	No	Suspicion IG	Both										No	No	Yes	3	1	Presence	Presence	Absence	Absence	Absence	Absence	Absence	Absence	Absence	Absence	Absence	Absence	Absence	Absence
10641	No	Suspicion IG	Both										No	Yes	Yes	8	7	Presence	Presence	Absence	Absence	Absence	Absence	Absence	Absence	Absence	Absence	Absence	Absence	Absence	Absence
10564	No	Suspicion IG	Both										No	Yes	Yes	5	5	Presence	Presence	Absence	Absence	Absence	Absence	Absence	Absence	Absence	Absence	Absence	Absence	Absence	Absence
10459	No	Suspicion IG	Both										No	No	Yes	1	0	Presence	Presence	Absence	Absence	Absence	Absence	Absence	Absence	Absence	Absence	Absence	Absence	Absence	Absence
10281	No	Suspicion IG	Both										No	Yes	Yes	1	1	Presence	Presence	Absence	Absence	Absence	Absence	Absence	Absence	Absence	Absence	Absence	Absence	Absence	Absence
10263	No	Suspicion IG	Both										No	No	No	2	2	Presence	Presence	Absence	Absence	Absence	Absence	Absence	Absence	Absence	Absence	Absence	Absence	Absence	Absence
10254	Yes	Suspicion IG	Both										No	No	Yes	1	1	Presence	Presence	Absence	Absence	Absence	Absence	Absence	Absence	Absence	Absence	Absence	Absence	Absence	Absence
10235	Yes	Suspicion IG	Both										No	No	Yes	3	2	Presence	Presence	Absence	Absence	Absence	Absence	Absence	Absence	Absence	Absence	Absence	Absence	Absence	Absence
10174	Yes	Suspicion IG	Both										No	No	Yes	1	1	Presence	Presence	Absence	Absence	Absence	Absence	Absence	Absence	Absence	Absence	Absence	Absence	Absence	Absence
10161	Yes	Suspicion IG	Both										No	No	Yes	4	5	Presence	Presence	Absence	Absence	Absence	Absence	Absence	Absence	Absence	Absence	Absence	Absence	Presence	Presence
10148	Yes	Suspicion IG	Both										No	No	Yes	1	1	Presence	Presence	Absence	Absence	Absence	Absence	Absence	Absence	Absence	Absence	Absence	Absence	Absence	Absence
10125	Yes	Suspicion IG	Both										No	Yes	Yes	0	0	Presence	Presence	Absence	Absence	Absence	Absence	Absence	Absence	Absence	Absence	Absence	Absence	Absence	Absence
10121	Yes	Suspicion IG	Both										No	No	Yes	0	0	Presence	Presence	Absence	Absence	Absence	Absence	Absence	Absence	Absence	Absence	Absence	Absence	Presence	Absence
10107	No	Suspicion IG	Both										No	No	Yes	0	1	Presence	Presence	Absence	Absence	Absence	Absence	Absence	Absence	Absence	Absence	Absence	Absence	Absence	Absence
10087	No	Suspicion IG	Both										No	No	No	0	1	Presence	Presence	Absence	Absence	Absence	Absence	Absence	Absence	Absence	Absence	Absence	Absence	Absence	Absence
11016	No	Suspicion IST	Both										No	Yes	No	2	0	Presence	Presence	Absence	Absence	Absence	Absence	Absence	Absence	Absence	Absence	Absence	Absence	Absence	Absence
10329	No	Suspicion IST	Both										No	No	Yes	5	3	Presence	Presence	Absence	Absence	Absence	Absence	Absence	Absence	Absence	Absence	Absence	Absence	Absence	Absence
10304	No	Suspicion IST	Both										No	No	Yes	1	2	Presence	Presence	Absence	Absence	Absence	Absence	Absence	Absence	Absence	Absence	Absence	Absence	Absence	Absence
10879	Yes	IG-SGB	Both										No	No	Yes	0	0	Presence	Presence	Absence	Absence	Absence	Absence	Absence	Absence	Absence	Absence	Absence	Absence	Absence	Absence
10765	No	Suspicion IG	Both										No	Yes	Yes	2	.	Presence	Presence	Absence	Absence	Absence	Absence	Absence	Absence	Absence	Absence	Absence	Absence	Absence	Presence
10695	No	Suspicion IG	Both	Yes	No	Yes	No	N/A					No	No	Yes	1	1	Presence	Presence	Absence	Absence	Absence	Absence	Absence	Absence	Absence	Absence	Absence	Absence	Presence	Presence
10043	Yes	Suspicion IG	Both										No	Yes	Yes	0	0	Presence	Presence	Absence	Absence	Absence	Absence	Absence	Absence	Absence	Absence	Absence	Absence	Absence	Absence
10547	No	Suspicion IST	Both										No	Yes	Yes	5	5	Presence	Presence	Absence	Absence	Absence	Absence	Absence	Absence	Absence	Absence	Presence	Presence	Absence	Absence
11010	No	IG-IST	VCS						Yes	Yes	No	No	No	No	No	0	1	Presence	Presence	Absence	Absence	Absence	Absence	Absence	Absence	Absence	Absence	Absence	Absence	Presence	Presence
11002	No	IG-IST	VCS						Yes	Yes	No	No	No	No	No	0	0	Presence	Presence	Absence	Absence	Absence	Absence	Absence	Absence	Absence	Absence	Absence	Absence	Absence	Absence
10947	No	IG-IST	VCS						Yes	Yes	No	No	No	No	No	6	5	Presence	Presence	Presence	Presence	Presenc	Presenc	Absence	Absence	Absence	Absence	Absence	Absence	Absence	Presence
10933	No	IG-IST	VCS						Yes	No	No	No	No	Yes	Yes	7	5	Presence	Presence	Absence	Absence	Absence	Absence	Absence	Absence	Absence	Absence	Absence	Absence	Absence	Absence
10611	No	IG-IST	VCS						Yes	No	No	No	No	Yes	Yes	2	2	Presence	Presence	Absence	Absence	Absence	Absence	Absence	Absence	Absence	Absence	Absence	Absence	Absence	Absence
10581	No	IG-IST	VCS						Yes	No	No	No	No	Yes	Yes	6	5	Presence	Presence	Absence	Absence	Presenc	Presenc	Absence	Absence	Absence	Absence	Absence	Absence	Absence	Absence
10997	No	Suspicion IG	VCS						Yes	No	No	No	No	Yes	No	0	2	Presence	Presence	Absence	Absence	Absence	Absence	Absence	Absence	Absence	Absence	Absence	Absence	Absence	Absence
10965	No	Suspicion IG	VCS						Yes	Yes	No	No	No	Yes	Yes	1	1	Presence	Presence	Absence	Absence	Absence	Absence	Absence	Absence	Absence	Absence	Absence	Presence	Absence	Absence
10241	No	Suspicion IG	VCS						Yes	Yes	No	Yes	No	No	No	4	4	Presence	Presence	Absence	Absence	Absence	Absence	Absence	Absence	Absence	Absence	Absence	Absence	Presence	Presence
10078	Yes	SGB	VCS						Yes	Yes	No	No	No	No	Yes	0	0	Presence	Presence	Absence	Absence	Absence	Absence	Absence	Absence	Absence	Absence	Absence	Absence	Absence	Absence
10071	Yes	SGB	VCS						Yes	No	No	No	No	No	Yes	1	2	Presence	Presence	Absence	Absence	Absence	Absence	Absence	Absence	Absence	Absence	Absence	Absence	Absence	Absence
10055	Yes	IG-SGB	VCS						Yes	No	No	No	No	Yes	Yes	0	1	Presence	Presence	Absence	Absence	Absence	Absence	Absence	Absence	Absence	Absence	Absence	Absence	Absence	Absence
10004	No	Suspicion IG	VCS						Yes	No	No	No	No	No	No	1	7	Presence	Presence	Absence	Absence	Absence	Absence	Absence	Absence	Absence	Absence	Absence	Absence	Presence	Presence
10336	No	Suspicion IST	VCS						Yes	No	No	No	No	No	Yes	1	1	Presence	Presence	Absence	Absence	Presenc	Presenc	Absence	Absence	Absence	Absence	Absence	Absence	Absence	Absence
11042	Yes	SGB	VCS						No	Yes	Yes	No	No	Yes	Yes	2	2	Presence	Presence	Absence	Absence	Absence	Absence	Absence	Absence	Absence	Absence	Absence	Absence	Absence	Absence
10413	Yes	SGB	VCS						Yes	No	No	No	No	No	Yes	3	3	Presence	Presence	Absence	Absence	Absence	Absence	Absence	Absence	Absence	Absence	Absence	Absence	Absence	Absence
10359	Yes	SGB	VCS						No	No	Yes	No	No	No	Yes	4	5	Presence	Presence	Absence	Absence	Absence	Absence	Absence	Absence	Absence	Absence	Absence	Absence	Absence	Absence
10308	Yes	SGB	VCS						Yes	Yes	No	No	No	No	Yes	4	2	Presence	Presence	Absence	Absence	Absence	Absence	Absence	Absence	Absence	Absence	Absence	Absence	Absence	Absence
10140	Yes	SGB	VCS	Yes					Yes	Yes	No	No	No	Yes	No	1	0	Presence	Presence	Absence	Absence	Absence	Absence	Absence	Absence	Absence	Absence	Absence	Absence	Absence	Absence
10106	Yes	SGB	VCS						Yes	No	No	No	No	No	Yes	0	0	Presence	Presence	Absence	Absence	Absence	Absence	Absence	Absence	Absence	Absence	Absence	Absence	Absence	Absence
10909	No	IG-IST	VCS						Yes	No	No	No	No	Yes	No	4	4	Presence	Presence	Absence	Absence	Absence	Absence	Absence	Absence	Absence	Absence	Absence	Absence	Absence	Absence
10791	No	IG-IST	VCS						Yes	No	No	No	No	Yes	Yes	0	0	Presence	Presence	Absence	Absence	Absence	Absence	Absence	Absence	Absence	Absence	Absence	Absence	Absence	Absence
10789	No	IG-IST	VCS						Yes	No	No	No	No	No	Yes	1	0	Presence	Presence	Absence	Absence	Absence	Absence	Absence	Absence	Absence	Absence	Absence	Absence	Absence	Absence
10689	No	IG-IST	VCS						Yes	No	No	No	No	Yes	Yes	2	1	Presence	Presence	Absence	Absence	Absence	Absence	Absence	Absence	Absence	Absence	Absence	Absence	Presence	Presence
10536	No	IG-IST	VCS						Yes	Yes	No	No	No	No	No	1	6	Presence	Presence	Absence	Absence	Absence	Absence	Absence	Absence	Absence	Absence	Absence	Absence	Absence	Absence
10502	No	IG-IST	VCS						Yes	No	Yes	No	No	No	Yes	0	1	Presence	Presence	Absence	Absence	Absence	Absence	Absence	Absence	Absence	Absence	Absence	Absence	Absence	Absence
10495	No	IG-IST	VCS						Yes	Yes	Yes	No	No	Yes	Yes	4	5	Presence	Presence	Absence	Absence	Absence	Absence	Absence	Absence	Absence	Absence	Absence	Absence	Absence	Absence
10487	No	IG-IST	VCS						Yes	No	No	No	No	Yes	Yes	2	4	Presence	Presence	Absence	Absence	Absence	Absence	Absence	Absence	Absence	Absence	Absence	Absence	Absence	Absence
10380	No	IG-IST	VCS						Yes	No	No	No	No	Yes	Yes	1	1	Presence	Presence	Absence	Absence	Absence	Absence	Absence	Absence	Absence	Absence	Absence	Absence	Absence	Absence
10374	No	IG-IST	VCS						Yes	No	No	Yes	No	Yes	Yes	5	2	Presence	Presence	Absence	Absence	Absence	Absence	Absence	Absence	Absence	Absence	Absence	Absence	Absence	Absence
10376	No	IG-IST	VCS						Yes	No	No	No	No	Yes	No	0	1	Presence	Presence	Absence	Absence	Absence	Absence	Absence	Absence	Absence	Absence	Absence	Absence	Absence	Absence
10187	No	IG-IST	VCS						Yes	No	No	No	No	No	No	1	1	Presence	Presence	Absence	Absence	Absence	Absence	Absence	Absence	Absence	Absence	Absence	Absence	Absence	Absence
10991	No	Suspicion IG	VCS						Yes	No	No	No	No	No	No	0	1	Presence	Presence	Absence	Absence	Absence	Absence	Absence	Absence	Absence	Absence	Absence	Absence	Absence	Absence
10940	Yes	Suspicion IG	VCS						Yes	No	No	No	No	No	Yes	2	2	Presence	Presence	Absence	Absence	Absence	Absence	Absence	Absence	Absence	Absence	Absence	Absence	Presence	Presence
10882	No	Suspicion IG	VCS						Yes	No	No	Yes	No	Yes	No	0	1	Presence	Presence	Absence	Absence	Absence	Absence	Absence	Absence	Absence	Absence	Absence	Absence	Presence	Presence
10790	No	Suspicion IG	VCS						Yes	No	No	No	No	No	Yes	0	1	Presence	Presence	Absence	Absence	Absence	Absence	Absence	Absence	Absence	Absence	Absence	Absence	Absence	Absence
10766	No	Suspicion IG	VCS						Yes	No	No	No	No	No	Yes	0	3	Presence	Presence	Absence	Absence	Absence	Absence	Absence	Absence	Absence	Absence	Absence	Absence	Absence	Presence
10763	No	Suspicion IG	VCS						Yes	No	No	No	No	Yes	Yes	1	2	Presence	Presence	Absence	Absence	Absence	Absence	Absence	Absence	Absence	Absence	Absence	Absence	Absence	Absence
10742	No	Suspicion IG	VCS						Yes	No	No	No	No	No	Yes	2	3	Presence	Presence	Absence	Absence	Absence	Absence	Absence	Absence	Absence	Absence	Absence	Absence	Presence	Presence
10650	No	Suspicion IG	VCS						Yes	No	No	No	No	Yes	Yes	2	1	Presence	Presence	Absence	Absence	Absence	Absence	Absence	Absence	Absence	Absence	Absence	Absence	Absence	Absence
10554	No	Suspicion IG	VCS						Yes	Yes	No	No	No	No	Yes	4	3	Presence	Presence	Absence	Absence	Absence	Absence	Absence	Absence	Absence	Absence	Absence	Absence	Absence	Absence
10519	No	Suspicion IG	VCS						Yes	Yes	No	No	No	No	Yes	2	2	Presence	Presence	Absence	Absence	Absence	Absence	Absence	Absence	Absence	Absence	Absence	Absence	Absence	Absence
10490	No	Suspicion IG	VCS						No	No	Yes	No	No	No	Yes	8	8	Presence	Presence	Absence	Absence	Absence	Absence	Absence	Absence	Absence	Absence	Absence	Absence	Absence	Absence
10422	No	Suspicion IG	VCS						Yes	Yes	No	No	No	No	Yes	2	1	Presence	Presence	Absence	Absence	Absence	Absence	Absence	Absence	Absence	Absence	Absence	Absence	Absence	Absence
10424	No	Suspicion IG	VCS						Yes	No	No	Yes	No	No	No	3	3	Presence	Presence	Absence	Absence	Absence	Absence	Absence	Absence	Absence	Absence	Absence	Absence	Absence	Absence
10214	Yes	Suspicion IG	VCS						Yes	Yes	No	No	No	No	No	1	1	Presence	Presence	Absence	Absence	Absence	Absence	Absence	Absence	Absence	Absence	Absence	Absence	Absence	Absence
10206	No	Suspicion IG	VCS						Yes	No	No	Yes	No	Yes	No	1	1	Presence	Presence	Absence	Absence	Absence	Absence	Absence	Absence	Absence	Absence	Absence	Absence	Absence	Absence
10062	No	Suspicion IG	VCS						Yes	No	No	No	No	No	No	1	0	Presence	Presence	Absence	Absence	Absence	Absence	Absence	Absence	Absence	Absence	Absence	Absence	Absence	Absence
11012	No	Suspicion IST	VCS						Yes	No	No	No	No	No	No	0	2	Presence	Presence	Absence	Absence	Absence	Absence	Absence	Absence	Presenc	Presenc	Absence	Absence	Absence	Absence
10881	No	Suspicion IST	VCS						Yes	No	No	No	No	No	Yes	0	0	Presence	Presence	Absence	Absence	Absence	Absence	Absence	Absence	Absence	Absence	Absence	Absence	Absence	Absence
10136	No	Suspicion IST	VCS						No	Yes	No	No	No	No	Yes	.	.	Presence	Presence	Absence	Absence	Absence	Absence	Absence	Absence	Absence	Absence	Failed	Absence	Absence	Absence
10992	Yes	SGB	VCS						Yes	Yes	No	Yes	No	Yes	No	2	3	Presence	Presence	Absence	Absence	Absence	Absence	Absence	Absence	Absence	Absence	Absence	Absence	Absence	Absence
10784	No	Suspicion IG	VCS						Yes	No	No	No	No	No	Yes	2	.	Presence	Presence	Absence	Absence	Absence	Absence	Absence	Absence	Absence	Absence	Absence	Absence	Absence	Absence
10783	No	Suspicion IG	VCS						Yes	No	No	No	No	Yes	Yes	2	2	Presence	Presence	Absence	Absence	Absence	Absence	Absence	Absence	Absence	Absence	Absence	Absence	Presence	Presence
10694	No	Suspicion IG	VCS						Yes	No	No	No	No	No	No	2	1	Presence	Presence	Absence	Absence	Absence	Absence	Absence	Absence	Absence	Absence	Absence	Absence	Absence	Absence
11030	No	IG-IST	VSS	Yes	No	No	No	N/A					No	Yes	Yes	0	1	Absence	Presence	Absence	Absence	Absence	Absence	Absence	Absence	Absence	Absence	Absence	Absence	Absence	Absence
10971	No	IG-IST	VSS	Yes	No	No	No	N/A					No	Yes	Yes	3	0	Absence	Presence	Absence	Absence	Absence	Absence	Absence	Absence	Absence	Absence	Absence	Absence	Absence	Absence
10828	No	IG-IST	VSS	Yes	No	Yes	No	N/A					No	Yes	Yes	0	0	Absence	Presence	Absence	Absence	Absence	Absence	Absence	Absence	Absence	Absence	Absence	Absence	Absence	Absence
10553	Yes	SGB	VSS	Yes	No	No	No	N/A					No	Yes	Yes	1	1	Absence	Presence	Absence	Absence	Absence	Absence	Absence	Absence	Absence	Absence	Absence	Absence	Absence	Absence
10008	Yes	SGB	VSS	Yes	No	No	No	N/A					No	Yes	Yes	2	3	Absence	Presence	Absence	Absence	Absence	Absence	Absence	Absence	Absence	Absence	Absence	Absence	Absence	Absence
10958	No	IG-IST	VSS	Yes	No	No	No	N/A					No	No	No	6	7	Absence	Presence	Absence	Absence	Absence	Absence	Absence	Absence	Absence	Absence	Absence	Absence	Absence	Absence
10961	No	IG-IST	VSS	Yes	No	Yes	No	N/A					No	No	Yes	7	2	Absence	Presence	Absence	Absence	Absence	Absence	Absence	Absence	Absence	Absence	Absence	Absence	Absence	Absence
10731	No	IG-IST	VSS	Yes	Yes	No	No	N/A					No	Yes	Yes	1	0	Absence	Presence	Absence	Absence	Absence	Absence	Absence	Absence	Absence	Absence	Absence	Absence	Absence	Absence
10292	No	IG-IST	VSS	Yes	No	No	No	N/A					No	No	Yes	2	2	Absence	Presence	Absence	Absence	Absence	Absence	Absence	Absence	Absence	Absence	Absence	Absence	Absence	Absence
10860	No	Suspicion IG	VSS	Yes	No	No	No	N/A					No	No	No	0	0	Absence	Presence	Absence	Absence	Absence	Absence	Absence	Absence	Absence	Absence	Absence	Absence	Absence	Absence
10948	No	IG-IST	Both										No	Yes	Yes	6	4	Absence	Presence	Absence	Absence	Absence	Presenc	Absence	Absence	Presenc	Presenc	Absence	Absence	Absence	Absence
10989	No	Suspicion IG	Both										No	No	Yes	0	0	Absence	Presence	Absence	Absence	Absence	Absence	Absence	Absence	Absence	Absence	Absence	Absence	Absence	Absence
10932	Yes	SGB	Both										No	Yes	Yes	0	0	Absence	Presence	Absence	Absence	Absence	Absence	Absence	Absence	Absence	Absence	Absence	Absence	Presence	Presence
10290	Yes	SGB	Both										No	Yes	Yes	3	2	Absence	Presence	Absence	Absence	Absence	Absence	Absence	Absence	Absence	Absence	Absence	Absence	Absence	Absence
10152	Yes	SGB	Both										No	No	No	1	3	Absence	Presence	Absence	Absence	Absence	Absence	Absence	Absence	Absence	Absence	Absence	Absence	Absence	Absence
10732	No	IG-IST	Both										No	No	Yes	8	7	Absence	Presence	Absence	Absence	Absence	Absence	Absence	Absence	Absence	Absence	Absence	Absence	Presence	Presence
10701	No	IG-IST	Both										No	Yes	Yes	8	8	Absence	Presence	Absence	Absence	Absence	Absence	Absence	Absence	Absence	Absence	Absence	Absence	Presence	Presence
10624	No	IG-IST	Both										No	No	Yes	3	1	Absence	Presence	Absence	Absence	Absence	Absence	Absence	Absence	Absence	Absence	Absence	Absence	Absence	Absence
10525	No	IG-IST	Both										No	No	No	2	4	Absence	Presence	Absence	Absence	Absence	Absence	Absence	Absence	Absence	Absence	Absence	Absence	Absence	Absence
10385	No	IG-IST	Both										No	Yes	Yes	2	3	Absence	Presence	Absence	Presence	Absence	Absence	Absence	Absence	Absence	Absence	Absence	Absence	Absence	Absence
10132	No	IG-IST	Both										No	No	Yes	3	1	Absence	Presence	Absence	Absence	Absence	Absence	Absence	Absence	Absence	Absence	Absence	Absence	Absence	Absence
10681	No	Suspicion IG	Both										No	Yes	Yes	3	4	Absence	Presence	Absence	Absence	Absence	Absence	Absence	Absence	Absence	Absence	Absence	Absence	Absence	Absence
10677	No	Suspicion IG	Both	Yes	No	No	No	Yes					No	Yes	No	8	7	Absence	Presence	Absence	Absence	Presenc	Presenc	Absence	Absence	Absence	Absence	Absence	Absence	Absence	Absence
10656	No	Suspicion IG	Both										No	Yes	Yes	0	0	Absence	Presence	Absence	Absence	Absence	Absence	Absence	Absence	Absence	Absence	Absence	Absence	Absence	Absence
10607	No	Suspicion IG	Both										No	No	Yes	2	2	Absence	Presence	Absence	Absence	Absence	Absence	Absence	Absence	Absence	Absence	Absence	Absence	Absence	Absence
10485	No	Suspicion IG	Both										No	Yes	Yes	7	7	Absence	Presence	Absence	Absence	Absence	Absence	Absence	Absence	Absence	Absence	Absence	Absence	Absence	Absence
10405	No	Suspicion IST	Both										No	No	Yes	5	1	Absence	Presence	Absence	Absence	Presenc	Presenc	Absence	Absence	Absence	Absence	Absence	Absence	Absence	Absence
10134	Yes	SGB	Both										No	Yes	Yes	1	1	Absence	Presence	Absence	Absence	Absence	Absence	Absence	Absence	Absence	Absence	Absence	Absence	Absence	Absence
10531	No	IG-IST	VCS						Yes	No	No	No	No	Yes	Yes	3	3	Absence	Presence	Absence	Absence	Absence	Absence	Absence	Absence	Absence	Absence	Absence	Absence	Absence	Absence
10163	Yes	SGB	VCS						Yes	No	No	No	No	Yes	Yes	1	1	Absence	Presence	Absence	Absence	Absence	Absence	Absence	Absence	Absence	Absence	Absence	Absence	Absence	Absence
10273	No	IG-IST	VCS						Yes	No	No	No	No	No	No	1	1	Absence	Presence	Absence	Absence	Absence	Absence	Absence	Absence	Absence	Absence	Absence	Absence	Absence	Absence
10875	No	Suspicion IG	VCS						Yes	No	No	No	No	Yes	No	2	2	Absence	Presence	Absence	Absence	Absence	Absence	Absence	Absence	Absence	Absence	Absence	Absence	Absence	Absence
10684	No	Suspicion IG	VCS						Yes	No	No	No	No	No	No	0	0	Absence	Presence	Absence	Absence	Absence	Absence	Absence	Absence	Absence	Absence	Absence	Absence	Absence	Absence
11029	No	IG-IST	VSS	Yes	No	Yes	No	N/A					No	Yes	Yes	6	6	Presence	Absence	Absence	Absence	Absence	Absence	Absence	Absence	Absence	Absence	Absence	Absence	Absence	Absence
10503	No	IG-IST	VSS	Yes	Yes	Yes	No	N/A					No	Yes	Yes	8	8	Presence	Absence	Absence	Absence	Absence	Absence	Absence	Absence	Absence	Absence	Absence	Absence	Absence	Absence
10328	Yes	IG-SGB	VSS	Yes	No	Yes	No	Yes					No	Yes	Yes	1	1	Presence	Absence	Absence	Absence	Absence	Absence	Absence	Absence	Absence	Absence	Absence	Absence	Absence	Absence
10833	No	Suspicion IG	VSS	Yes	No	Yes	No	N/A					No	Yes	Yes	0	0	Presence	Absence	Absence	Absence	Absence	Absence	Absence	Absence	Absence	Absence	Absence	Absence	Absence	Absence
10592	No	Suspicion IG	VSS	Yes	No	No	No	N/A					No	Yes	Yes	2	2	Presence	Absence	Absence	Absence	Absence	Absence	Absence	Absence	Absence	Absence	Absence	Absence	Absence	Absence
10733	No	IG-IST	Both										No	Yes	Yes	6	3	Presence	Absence	Absence	Absence	Absence	Absence	Absence	Absence	Absence	Absence	Absence	Absence	Presence	Presence
10395	No	IG-IST	Both										No	Yes	Yes	6	6	Presence	Absence	Absence	Absence	Presenc	Presenc	Absence	Absence	Presenc	Presenc	Absence	Absence	Absence	Absence
10262	No	IG-IST	Both										No	No	Yes	3	2	Presence	Absence	Absence	Absence	Absence	Absence	Absence	Absence	Absence	Absence	Absence	Absence	Absence	Absence
11011	No	Suspicion IG	Both										No	Yes	Yes	3	2	Presence	Absence	Absence	Absence	Absence	Absence	Absence	Absence	Absence	Absence	Absence	Absence	Absence	Absence
10535	No	Suspicion IG	Both										No	No	Yes	3	3	Presence	Absence	Absence	Absence	Absence	Absence	Absence	Absence	Absence	Absence	Absence	Absence	Absence	Absence
10455	No	Suspicion IG	Both										No	Yes	Yes	0	0	Presence	Absence	Absence	Absence	Absence	Absence	Absence	Absence	Absence	Absence	Absence	Absence	Absence	Absence
10252	No	Suspicion IG	VCS						Yes	No	Yes	No	No	No	No	1	1	Presence	Absence	Absence	Absence	Absence	Absence	Absence	Absence	Absence	Absence	Absence	Absence	Presence	Presence
10980	Yes	SGB	VCS						Yes	No	No	No	No	Yes	Yes	4	5	Presence	Absence	Absence	Absence	Absence	Absence	Absence	Absence	Absence	Absence	Absence	Absence	Absence	Absence
10181	Yes	SGB	VCS						Yes	Yes	No	No	No	No	No	2	2	Presence	Absence	Absence	Absence	Absence	Absence	Absence	Absence	Absence	Absence	Absence	Absence	Absence	Absence
10349	No	IG-IST	VCS						Yes	No	No	No	No	No	No	8	5	Presence	Absence	Absence	Absence	Absence	Absence	Absence	Absence	Absence	Absence	Absence	Absence	Presence	Presence
11050	Yes	Suspicion IG	VCS						Yes	No	No	No	No	Yes	Yes	7	7	Presence	Absence	Absence	Absence	Absence	Absence	Absence	Absence	Absence	Absence	Absence	Absence	Absence	Absence
11015	No	Suspicion IG	VCS						Yes	No	No	No	No	No	Yes	0	1	Presence	Absence	Absence	Absence	Absence	Absence	Absence	Absence	Absence	Absence	Absence	Absence	Presence	Presence
10715	No	Suspicion IG	VCS						Yes	Yes	Yes	Yes	No	No	No	6	4	Presence	Absence	Absence	Absence	Absence	Absence	Absence	Absence	Absence	Absence	Absence	Absence	Absence	Absence
10325	No	Suspicion IG	VCS						Yes	Yes	No	No	No	No	No	5	5	Presence	Absence	Absence	Absence	Absence	Absence	Absence	Absence	Absence	Absence	Absence	Absence	Absence	Absence
10231	No	Suspicion IG	VCS						Yes	No	No	No	No	No	No	2	2	Presence	Absence	Absence	Absence	Absence	Absence	Absence	Absence	Absence	Absence	Absence	Absence	Absence	Absence
10268	No	Suspicion IG	VCS						Yes	No	No	No	No	Yes	Yes	2	2	Presence	Absence	Absence	Absence	Absence	Absence	Absence	Absence	Absence	Absence	Absence	Absence	Absence	Absence
11037	No	IG-IST	VSS	No	No	Yes	No	N/A					No	No	No	9	9	Absence	Absence	Absence	Absence	Absence	Absence	Absence	Absence	Absence	Absence	Absence	Absence	Absence	Absence
11027	No	IG-IST	VSS	Yes	No	Yes	No	N/A					No	Yes	Yes	8	8	Absence	Absence	Absence	Absence	Absence	Absence	Absence	Absence	Absence	Absence	Absence	Absence	Absence	Absence
10973	No	IG-IST	VSS	Yes	No	No	No	N/A					No	No	Yes	4	3	Absence	Absence	Absence	Absence	Absence	Absence	Absence	Absence	Absence	Absence	Absence	Absence	Absence	Absence
10936	No	IG-IST	VSS	Yes	No	No	No	N/A					No	Yes	Yes	0	0	Absence	Absence	Absence	Absence	Absence	Absence	Absence	Absence	Absence	Absence	Absence	Absence	Absence	Absence
10584	No	IG-IST	VSS	Yes	Yes	Yes	No	N/A					No	No	Yes	2	3	Absence	Absence	Absence	Absence	Absence	Absence	Absence	Absence	Absence	Absence	Absence	Absence	Absence	Absence
10563	No	IG-IST	VSS	Yes	No	No	No	N/A					No	Yes	Yes	0	0	Absence	Absence	Absence	Absence	Absence	Absence	Absence	Absence	Absence	Absence	Absence	Absence	Absence	Absence
10540	No	IG-IST	VSS	Yes	No	No	No	N/A					No	Yes	Yes	3	5	Absence	Absence	Absence	Absence	Absence	Absence	Absence	Absence	Absence	Absence	Absence	Absence	Absence	Absence
10640	No	Suspicion IST	VSS	Yes	No	Yes	No	N/A					No	Yes	Yes	1	2	Absence	Absence	Absence	Absence	Absence	Absence	Absence	Absence	Absence	Absence	Absence	Absence	Absence	Absence
10075	Yes	SGB	VSS	Yes	No	No	No	N/A					No	No	Yes	0	0	Absence	Absence	Absence	Absence	Absence	Absence	Absence	Absence	Absence	Absence	Absence	Absence	Absence	Absence
10871	No	IG-IST	VSS	Yes	No	No	No	N/A					No	Yes	Yes	.	1	Absence	Absence	Absence	Absence	Absence	Absence	Absence	Absence	Absence	Absence	Absence	Presence	Absence	Presence
10050	No	IG-IST	VSS	Yes	No	No	No	N/A					No	No	Yes	8	8	Absence	Absence	Absence	Absence	Absence	Absence	Absence	Absence	Absence	Absence	Absence	Absence	Absence	Absence
10070	Yes	Suspicion IG	VSS	Yes	No	Yes	No	Yes					No	Yes	Yes	1	1	Absence	Absence	Absence	Absence	Absence	Absence	Absence	Absence	Absence	Absence	Absence	Absence	Absence	Absence
10068	No	Suspicion IG	VSS	Yes	Yes	Yes	No	N/A					No	Yes	Yes	0	0	Absence	Absence	Absence	Absence	Absence	Absence	Absence	Absence	Absence	Absence	Absence	Absence	Absence	Absence
10056	No	Suspicion IG	VSS	Yes	No	No	Yes	N/A					No	Yes	Yes	3	0	Absence	Absence	Absence	Absence	Absence	Absence	Absence	Absence	Absence	Absence	Absence	Absence	Absence	Absence
10009	Yes	Suspicion IG	VSS	Yes	No	No	No	N/A					No	Yes	Yes	1	1	Absence	Absence	Absence	Absence	Absence	Absence	Absence	Absence	Absence	Absence	Absence	Absence	Presence	Presence
10010	No	Suspicion IG	VSS	Yes	No	No	No	N/A					No	Yes	Yes	6	6	Absence	Absence	Absence	Absence	Absence	Absence	Absence	Absence	Absence	Absence	Absence	Absence	Absence	Absence
10006	No	Suspicion IG	VSS	No	Yes	No	No	Yes					No	No	Yes	2	0	Absence	Absence	Absence	Absence	Absence	Absence	Absence	Absence	Absence	Absence	Absence	Absence	Absence	Absence
10956	Yes	SGB	VSS	Yes	No	No	No	N/A					No	Yes	Yes	0	0	Absence	Absence	Absence	Absence	Absence	Absence	Absence	Absence	Absence	Absence	Absence	Absence	Absence	Absence
10941	Yes	SGB	VSS	Yes	No	No	No	N/A					No	Yes	Yes	2	0	Absence	Absence	Absence	Absence	Absence	Absence	Absence	Absence	Absence	Absence	Absence	Absence	Absence	Absence
10900	Yes	SGB	VSS	Yes	No	No	No	N/A					No	Yes	Yes	0	0	Absence	Absence	Absence	Absence	Absence	Absence	Absence	Absence	Absence	Absence	Absence	Absence	Absence	Absence
10820	Yes	SGB	VSS	Yes	No	No	No	N/A					No	Yes	Yes	0	1	Absence	Absence	Absence	Absence	Absence	Absence	Absence	Absence	Absence	Absence	Absence	Absence	Absence	Absence
10685	Yes	SGB	VSS	Yes	No	No	No	N/A					No	Yes	Yes	5	5	Absence	Absence	Absence	Absence	Absence	Absence	Absence	Absence	Absence	Absence	Absence	Absence	Absence	Absence
10668	Yes	SGB	VSS	Yes	No	No	No	Yes					No	Yes	Yes	0	0	Absence	Absence	Absence	Absence	Absence	Absence	Absence	Absence	Absence	Absence	Absence	Absence	Absence	Absence
10597	Yes	SGB	VSS	Yes	No	No	No	N/A					No	No	Yes	0	0	Absence	Absence	Absence	Absence	Absence	Absence	Absence	Absence	Absence	Absence	Absence	Absence	Absence	Absence
10477	Yes	SGB	VSS	Yes	No	No	No	N/A					No	Yes	Yes	0	1	Absence	Absence	Absence	Absence	Absence	Absence	Absence	Absence	Absence	Absence	Absence	Absence	Absence	Absence
10342	Yes	SGB	VSS	Yes	No	No	No	N/A					No	No	Yes	1	1	Absence	Absence	Absence	Absence	Absence	Absence	Absence	Absence	Absence	Absence	Absence	Absence	Absence	Absence
10332	Yes	SGB	VSS	Yes	Yes	Yes	No	N/A					No	No	Yes	2	2	Absence	Absence	Absence	Absence	Absence	Absence	Absence	Absence	Absence	Absence	Absence	Absence	Absence	Absence
10240	Yes	SGB	VSS	Yes	No	No	No	N/A					No	No	Yes	1	1	Absence	Absence	Absence	Absence	Absence	Absence	Absence	Absence	Absence	Absence	Absence	Absence	Absence	Absence
10165	Yes	SGB	VSS	Yes	No	No	No	N/A					No	No	Yes	1	0	Absence	Absence	Absence	Absence	Absence	Absence	Absence	Absence	Absence	Absence	Absence	Absence	Absence	Absence
10162	Yes	SGB	VSS	Yes	No	No	No	N/A					No	No	Yes	1	1	Absence	Absence	Absence	Absence	Absence	Absence	Absence	Absence	Absence	Absence	Absence	Absence	Absence	Absence
10138	Yes	SGB	VSS	Yes	No	No	No	N/A					No	Yes	Yes	1	1	Absence	Absence	Absence	Absence	Absence	Absence	Absence	Absence	Absence	Absence	Absence	Absence	Absence	Absence
10112	Yes	SGB	VSS	Yes	No	No	No	N/A					No	No	Yes	4	4	Absence	Absence	Absence	Absence	Absence	Absence	Absence	Absence	Absence	Absence	Absence	Absence	Absence	Absence
10097	Yes	SGB	VSS	Yes	No	No	No	N/A					No	No	Yes	0	0	Absence	Absence	Absence	Absence	Absence	Absence	Absence	Absence	Absence	Absence	Absence	Absence	Absence	Absence
10046	Yes	SGB	VSS	Yes	No	No	No	N/A					No	No	Yes	0	0	Absence	Absence	Absence	Absence	Absence	Absence	Absence	Absence	Absence	Absence	Absence	Absence	Absence	Absence
10036	Yes	SGB	VSS	Yes	Yes	Yes	No	N/A					No	Yes	Yes	0	0	Absence	Absence	Absence	Absence	Absence	Absence	Absence	Absence	Absence	Absence	Absence	Absence	Absence	Absence
10035	Yes	SGB	VSS	Yes	No	No	No	N/A					No	No	Yes	2	2	Absence	Absence	Presence	Presence	Presenc	Presenc	Absence	Absence	Absence	Absence	Absence	Absence	Absence	Absence
10033	Yes	SGB	VSS	Yes	Yes	No	No	N/A					No	No	Yes	0	0	Absence	Absence	Absence	Absence	Absence	Absence	Absence	Absence	Absence	Absence	Absence	Absence	Presence	Presence
10016	Yes	SGB	VSS	Yes	No	Yes	No	N/A					No	No	Yes	0	0	Absence	Absence	Absence	Absence	Absence	Absence	Absence	Absence	Absence	Absence	Absence	Absence	Absence	Absence
10014	Yes	SGB	VSS	Yes	No	No	No	N/A					No	Yes	Yes	0	0	Absence	Absence	Absence	Absence	Absence	Absence	Absence	Absence	Absence	Absence	Absence	Absence	Absence	Absence
11053	No	IG-IST	VSS	Yes	No	Yes	Yes	N/A					No	Yes	Yes	0	0	Absence	Absence	Absence	Absence	Absence	Absence	Absence	Absence	Absence	Absence	Absence	Absence	Absence	Absence
11040	No	IG-IST	VSS	Yes	Yes	Yes	No	N/A					No	Yes	Yes	1	0	Absence	Absence	Absence	Absence	Absence	Absence	Absence	Absence	Absence	Absence	Absence	Absence	Absence	Absence
10847	No	IG-IST	VSS	Yes	No	No	No	N/A					No	No	Yes	0	0	Absence	Absence	Absence	Absence	Absence	Absence	Absence	Absence	Absence	Absence	Absence	Absence	Absence	Absence
10797	No	IG-IST	VSS	Yes	No	Yes	No	N/A					No	Yes	Yes	0	0	Absence	Absence	Absence	Absence	Absence	Absence	Absence	Absence	Absence	Absence	Presence	Presence	Absence	Absence
10775	No	IG-IST	VSS	Yes	No	No	No	N/A					No	No	Yes	4	4	Absence	Absence	Absence	Absence	Absence	Absence	Absence	Absence	Absence	Absence	Absence	Absence	Presence	Presence
10754	No	IG-IST	VSS	Yes	No	No	No	N/A					No	Yes	Yes	6	6	Absence	Absence	Absence	Absence	Absence	Absence	Absence	Absence	Absence	Absence	Absence	Absence	Absence	Absence
10746	No	IG-IST	VSS	Yes	No	No	No	N/A					No	Yes	Yes	1	0	Absence	Absence	Absence	Absence	Absence	Absence	Absence	Absence	Absence	Absence	Absence	Absence	Absence	Absence
10734	No	IG-IST	VSS	Yes	No	No	No	N/A					No	Yes	Yes	7	7	Absence	Absence	Absence	Absence	Absence	Absence	Absence	Absence	Absence	Absence	Absence	Absence	Absence	Absence
10736	No	IG-IST	VSS	No	No	No	No	Yes					No	No	Yes	0	0	Absence	Absence	Absence	Absence	Absence	Absence	Absence	Absence	Absence	Absence	Absence	Absence	Absence	Absence
10699	No	IG-IST	VSS	Yes	No	No	No	N/A					No	Yes	Yes	4	4	Absence	Absence	Absence	Absence	Absence	Absence	Absence	Absence	Absence	Absence	Absence	Absence	Absence	Absence
10686	No	IG-IST	VSS	No	No	No	No	Yes					No	Yes	Yes	0	0	Absence	Absence	Absence	Absence	Absence	Absence	Absence	Absence	Absence	Absence	Absence	Absence	Absence	Absence
10687	No	IG-IST	VSS	Yes	No	No	No	N/A					No	Yes	Yes	0	1	Absence	Absence	Absence	Absence	Absence	Absence	Absence	Absence	Absence	Absence	Absence	Absence	Absence	Absence
10666	No	IG-IST	VSS	Yes	No	No	No	N/A					No	Yes	Yes	0	0	Absence	Absence	Absence	Absence	Absence	Absence	Absence	Absence	Absence	Absence	Absence	Absence	Absence	Absence
10578	No	IG-IST	VSS	Yes	No	No	Yes	N/A					No	Yes	Yes	1	1	Absence	Absence	Absence	Absence	Absence	Absence	Absence	Absence	Absence	Absence	Absence	Absence	Absence	Absence
10527	No	IG-IST	VSS	Yes	Yes	Yes	No	N/A					No	Yes	Yes	5	6	Absence	Absence	Absence	Absence	Absence	Absence	Absence	Absence	Absence	Absence	Absence	Absence	Absence	Absence
10529	No	IG-IST	VSS	Yes	Yes	No	No	N/A					No	Yes	Yes	7	6	Absence	Absence	Absence	Absence	Absence	Absence	Absence	Absence	Absence	Absence	Absence	Absence	Absence	Absence
10497	No	IG-IST	VSS	No	Yes	Yes	No	Yes					No	No	Yes	0	1	Absence	Absence	Absence	Absence	Absence	Absence	Absence	Absence	Absence	Absence	Absence	Absence	Absence	Absence
10483	No	IG-IST	VSS	Yes	Yes	No	No	N/A					No	No	Yes	0	0	Absence	Absence	Absence	Absence	Absence	Absence	Absence	Absence	Absence	Absence	Absence	Absence	Absence	Absence
10463	No	IG-IST	VSS	Yes	Yes	Yes	No	N/A					No	Yes	Yes	3	3	Absence	Absence	Absence	Absence	Absence	Absence	Absence	Absence	Absence	Absence	Absence	Absence	Absence	Absence
10450	No	IG-IST	VSS	Yes	Yes	Yes	No	N/A					No	Yes	No	6	5	Absence	Absence	Presence	Presence	Absence	Absence	Absence	Absence	Absence	Absence	Absence	Absence	Absence	Presence
10445	No	IG-IST	VSS	Yes	No	No	No	N/A					No	Yes	Yes	7	10	Absence	Absence	Absence	Absence	Absence	Absence	Absence	Absence	Absence	Absence	Absence	Absence	Absence	Absence
10442	No	IG-IST	VSS	Yes	No	No	No	N/A					No	No	Yes	1	1	Absence	Absence	Absence	Absence	Absence	Absence	Absence	Absence	Absence	Absence	Absence	Absence	Absence	Absence
10434	No	IG-IST	VSS	Yes	No	No	No	N/A					No	No	Yes	1	1	Absence	Absence	Absence	Absence	Absence	Absence	Absence	Absence	Absence	Absence	Absence	Absence	Absence	Absence
10419	No	IG-IST	VSS	Yes	Yes	Yes	No	N/A					No	Yes	Yes	7	7	Absence	Absence	Absence	Absence	Absence	Absence	Absence	Absence	Absence	Absence	Absence	Absence	Absence	Absence
10411	No	IG-IST	VSS	Yes	Yes	Yes	No	N/A					No	Yes	Yes	0	0	Absence	Absence	Absence	Absence	Absence	Absence	Absence	Absence	Absence	Absence	Absence	Absence	Absence	Absence
10409	No	IG-IST	VSS	Yes	No	No	No	N/A					No	No	No	0	3	Absence	Absence	Absence	Absence	Absence	Absence	Absence	Absence	Absence	Absence	Absence	Absence	Absence	Absence
10406	No	IG-IST	VSS	Yes	No	No	No	N/A					No	Yes	Yes	0	0	Absence	Absence	Absence	Absence	Absence	Absence	Absence	Absence	Absence	Absence	Absence	Absence	Absence	Absence
10398	No	IG-IST	VSS	Yes	Yes	Yes	No	N/A					No	Yes	Yes	4	3	Absence	Absence	Absence	Absence	Absence	Absence	Absence	Absence	Absence	Absence	Absence	Absence	Absence	Absence
10390	No	IG-IST	VSS	Yes	Yes	No	No	N/A					No	Yes	Yes	7	7	Absence	Absence	Absence	Absence	Presenc	Presenc	Absence	Absence	Presenc	Presenc	Absence	Absence	Absence	Absence
10383	No	IG-IST	VSS	Yes	No	Yes	No	N/A					No	No	Yes	1	1	Absence	Absence	Absence	Absence	Absence	Absence	Absence	Absence	Absence	Absence	Absence	Absence	Absence	Absence
10321	No	IG-IST	VSS	Yes	Yes	No	No	N/A					No	No	Yes	4	4	Absence	Absence	Absence	Absence	Absence	Absence	Absence	Absence	Absence	Absence	Absence	Absence	Absence	Absence
10323	No	IG-IST	VSS	No	No	Yes	No	N/A					No	Yes	Yes	2	4	Absence	Absence	Absence	Absence	Absence	Absence	Absence	Absence	Absence	Absence	Absence	Absence	Presence	Absence
10299	No	IG-IST	VSS	Yes	No	No	No	N/A					No	No	Yes	2	2	Absence	Absence	Absence	Absence	Absence	Absence	Absence	Absence	Absence	Absence	Absence	Absence	Absence	Absence
10285	No	IG-IST	VSS	Yes	No	Yes	No	N/A					No	Yes	Yes	3	2	Absence	Absence	Absence	Absence	Absence	Absence	Absence	Absence	Absence	Absence	Absence	Presence	Absence	Absence
10226	No	IG-IST	VSS	Yes	No	No	No	N/A					No	Yes	Yes	2	2	Absence	Absence	Absence	Absence	Absence	Absence	Absence	Absence	Absence	Absence	Absence	Absence	Absence	Absence
10216	No	IG-IST	VSS	Yes	No	No	No	Yes					No	No	Yes	2	2	Absence	Absence	Absence	Absence	Absence	Absence	Absence	Absence	Absence	Absence	Absence	Absence	Absence	Absence
10109	Yes	IG-SGB	VSS	Yes	No	No	No	N/A					No	Yes	Yes	0	0	Absence	Absence	Absence	Absence	Absence	Absence	Absence	Absence	Absence	Absence	Absence	Absence	Absence	Absence
10975	Yes	IST-SGB	VSS	Yes	Yes	Yes	No	N/A					No	Yes	Yes	0	0	Absence	Absence	Absence	Absence	Absence	Absence	Presenc	Presenc	Absence	Absence	Absence	Absence	Absence	Absence
11052	No	Suspicion IG	VSS	Yes	No	No	No	N/A					No	Yes	Yes	2	1	Absence	Absence	Absence	Absence	Absence	Absence	Absence	Absence	Absence	Absence	Absence	Absence	Absence	Absence
11028	No	Suspicion IG	VSS	Yes	No	No	No	N/A					No	No	Yes	0	0	Absence	Absence	Absence	Absence	Absence	Absence	Presenc	Presenc	Absence	Absence	Absence	Absence	Absence	Absence
11018	Yes	Suspicion IG	VSS	Yes	No	No	No	N/A					No	Yes	Yes	7	7	Absence	Absence	Absence	Absence	Absence	Absence	Absence	Absence	Presenc	Presenc	Absence	Absence	Absence	Absence
11020	No	Suspicion IG	VSS	Yes	No	No	No	N/A					No	Yes	Yes	8	8	Absence	Absence	Absence	Absence	Absence	Absence	Absence	Absence	Absence	Absence	Absence	Absence	Absence	Absence
11022	No	Suspicion IG	VSS	Yes	No	Yes	No	N/A					No	Yes	Yes	3	2	Absence	Absence	Absence	Absence	Absence	Absence	Absence	Absence	Absence	Absence	Absence	Absence	Absence	Absence
11013	No	Suspicion IG	VSS	Yes	No	Yes	No	N/A					No	No	Yes	1	1	Absence	Absence	Absence	Absence	Absence	Absence	Absence	Absence	Absence	Absence	Absence	Absence	Absence	Absence
11006	No	Suspicion IG	VSS	Yes	No	No	No	N/A					No	No	No	0	0	Absence	Absence	Absence	Absence	Absence	Absence	Absence	Absence	Absence	Absence	Absence	Absence	Absence	Absence
11003	No	Suspicion IG	VSS	Yes	No	Yes	No	N/A					No	Yes	Yes	1	1	Absence	Absence	Absence	Absence	Absence	Absence	Absence	Absence	Absence	Absence	Absence	Absence	Presence	Presence
10993	No	Suspicion IG	VSS	Yes	No	Yes	No	N/A					No	Yes	Yes	6	8	Absence	Absence	Absence	Absence	Absence	Absence	Absence	Absence	Absence	Absence	Absence	Absence	Absence	Absence
10914	No	Suspicion IG	VSS	Yes	No	No	No	Yes					No	No	Yes	4	4	Absence	Absence	Absence	Absence	Absence	Absence	Absence	Absence	Absence	Absence	Absence	Absence	Absence	Absence
10906	No	Suspicion IG	VSS	Yes	No	No	No	N/A					No	No	Yes	6	8	Absence	Absence	Absence	Absence	Absence	Absence	Absence	Absence	Absence	Absence	Absence	Absence	Absence	Absence
10843	No	Suspicion IG	VSS	Yes	No	No	No	N/A					No	No	Yes	0	0	Absence	Absence	Absence	Absence	Absence	Absence	Absence	Absence	Absence	Absence	Absence	Absence	Absence	Absence
10835	Yes	Suspicion IG	VSS	Yes	No	Yes	No	N/A					No	No	Yes	0	0	Absence	Absence	Absence	Absence	Absence	Absence	Absence	Absence	Absence	Absence	Absence	Absence	Absence	Absence
10770	No	Suspicion IG	VSS	Yes	No	No	No	Yes					No	No	Yes	1	1	Absence	Absence	Absence	Absence	Absence	Absence	Absence	Absence	Absence	Absence	Absence	Absence	Presence	Presence
10771	No	Suspicion IG	VSS	Yes	No	No	No	N/A					No	Yes	Yes	0	0	Absence	Absence	Absence	Absence	Absence	Absence	Absence	Absence	Absence	Absence	Absence	Absence	Presence	Presence
10768	No	Suspicion IG	VSS	Yes	No	No	No	N/A					No	Yes	Yes	1	2	Absence	Absence	Absence	Absence	Absence	Absence	Absence	Absence	Absence	Absence	Absence	Absence	Absence	Absence
10743	No	Suspicion IG	VSS	Yes	No	No	No	N/A					No	Yes	Yes	1	1	Absence	Absence	Absence	Absence	Absence	Absence	Absence	Absence	Absence	Absence	Absence	Absence	Absence	Absence
10704	No	Suspicion IG	VSS	Yes	Yes	Yes	Yes	N/A					No	Yes	Yes	8	8	Absence	Absence	Absence	Absence	Absence	Absence	Absence	Absence	Absence	Absence	Absence	Absence	Absence	Absence
10679	No	Suspicion IG	VSS	Yes	No	Yes	No	N/A					No	No	Yes	1	0	Absence	Absence	Absence	Absence	Presenc	Presenc	Absence	Absence	Absence	Absence	Absence	Absence	Presence	Presence
10663	No	Suspicion IG	VSS	Yes	No	No	No	N/A					No	Yes	Yes	0	0	Absence	Absence	Absence	Absence	Absence	Absence	Absence	Absence	Absence	Absence	Absence	Absence	Absence	Absence
10644	No	Suspicion IG	VSS	Yes	No	No	No	N/A					No	Yes	Yes	1	0	Absence	Absence	Absence	Absence	Absence	Absence	Absence	Absence	Absence	Absence	Absence	Absence	Absence	Presence
10570	Yes	Suspicion IG	VSS	Yes	No	No	No	N/A					No	Yes	Yes	1	1	Absence	Absence	Absence	Absence	Absence	Absence	Absence	Absence	Absence	Absence	Absence	Absence	Absence	Absence
10537	No	Suspicion IG	VSS	Yes	Yes	Yes	No	N/A					No	Yes	Yes	3	3	Absence	Absence	Absence	Absence	Absence	Absence	Absence	Absence	Absence	Absence	Absence	Absence	Absence	Absence
10514	No	Suspicion IG	VSS	Yes	No	No	No	N/A					No	No	Yes	.	.	Absence	Absence	Absence	Absence	Absence	Absence	Absence	Absence	Absence	Absence	Absence	Absence	Presence	Absence
10491	No	Suspicion IG	VSS	Yes	Yes	Yes	No	N/A					No	Yes	Yes	8	9	Absence	Absence	Absence	Absence	Absence	Absence	Absence	Absence	Absence	Absence	Absence	Absence	Absence	Absence
10486	No	Suspicion IG	VSS	Yes	Yes	Yes	No	N/A					No	Yes	Yes	4	4	Absence	Absence	Absence	Absence	Absence	Absence	Absence	Absence	Absence	Absence	Absence	Absence	Absence	Absence
10468	No	Suspicion IG	VSS	Yes	No	Yes	No	N/A					No	No	Yes	4	4	Absence	Absence	Absence	Absence	Absence	Absence	Absence	Absence	Absence	Absence	Absence	Absence	Absence	Absence
10441	No	Suspicion IG	VSS	Yes	Yes	Yes	No	N/A					No	Yes	Yes	4	1	Absence	Absence	Absence	Absence	Absence	Absence	Absence	Absence	Absence	Absence	Absence	Absence	Absence	Absence
10432	No	Suspicion IG	VSS	Yes	No	Yes	No	N/A					No	Yes	Yes	8	8	Absence	Absence	Absence	Absence	Absence	Absence	Absence	Absence	Absence	Absence	Absence	Absence	Absence	Absence
10370	No	Suspicion IG	VSS	Yes	Yes	Yes	No	N/A					No	Yes	Yes	.	.	Absence	Absence	Absence	Absence	Absence	Absence	Absence	Absence	Absence	Absence	Absence	Absence	Absence	Absence
10306	Yes	Suspicion IG	VSS	Yes	No	Yes	No	N/A					No	Yes	Yes	2	2	Absence	Absence	Absence	Absence	Absence	Absence	Absence	Absence	Absence	Absence	Absence	Absence	Absence	Absence
10278	No	Suspicion IG	VSS	No	No	Yes	No	N/A					No	Yes	Yes	1	1	Absence	Absence	Absence	Absence	Absence	Absence	Absence	Absence	Absence	Absence	Absence	Absence	Absence	Absence
10275	Yes	Suspicion IG	VSS	Yes	No	No	No	N/A					No	No	Yes	1	2	Absence	Absence	Absence	Absence	Absence	Absence	Absence	Absence	Absence	Absence	Absence	Absence	Absence	Absence
10151	No	Suspicion IG	VSS	Yes	Yes	No	Yes	N/A					No	No	No	4	5	Absence	Absence	Absence	Absence	Absence	Absence	Absence	Absence	Absence	Absence	Absence	Absence	Absence	Absence
10100	Yes	Suspicion IG	VSS	Yes	No	No	No	N/A					No	No	Yes	0	0	Absence	Absence	Absence	Absence	Absence	Absence	Absence	Absence	Absence	Absence	Absence	Absence	Absence	Absence
10093	Yes	Suspicion IG	VSS	Yes	No	Yes	No	N/A					No	No	Yes	0	0	Absence	Absence	Absence	Absence	Absence	Absence	Absence	Absence	Absence	Absence	Absence	Absence	Absence	Absence
10061	No	Suspicion IG	VSS	Yes	Yes	Yes	No	N/A					No	No	Yes	6	6	Absence	Absence	Absence	Absence	Absence	Absence	Absence	Absence	Absence	Absence	Absence	Absence	Absence	Absence
10883	No	Suspicion IST	VSS	Yes	No	No	No	N/A					No	Yes	Yes	0	0	Absence	Absence	Absence	Absence	Absence	Absence	Absence	Absence	Absence	Absence	Absence	Absence	Absence	Absence
10787	No	Suspicion IST	VSS	Yes	Yes	Yes	No	N/A					No	No	Yes	0	0	Absence	Absence	Absence	Absence	Absence	Absence	Absence	Absence	Absence	Absence	Absence	Absence	Absence	Absence
10760	No	Suspicion IST	VSS	Yes	No	Yes	No	N/A					No	Yes	Yes	.	.	Absence	Absence	Absence	Absence	Absence	Absence	Absence	Absence	Absence	Absence	Absence	Absence	Presence	Presence
10633	No	Suspicion IST	VSS	Yes	No	No	No	N/A					No	Yes	Yes	1	1	Absence	Absence	Absence	Absence	Absence	Absence	Absence	Absence	Absence	Absence	Absence	Absence	Absence	Absence
10421	No	Suspicion IST	VSS	Yes	Yes	Yes	No	N/A					No	No	Yes	5	4	Absence	Absence	Absence	Absence	Absence	Absence	Absence	Absence	Absence	Absence	Absence	Absence	Absence	Absence
10417	No	Suspicion IST	VSS	Yes	No	No	No	N/A					No	Yes	Yes	1	1	Absence	Absence	Absence	Absence	Absence	Absence	Absence	Absence	Absence	Absence	Absence	Absence	Absence	Absence
10343	No	Suspicion IST	VSS	Yes	No	No	No	N/A					No	Yes	Yes	3	1	Absence	Absence	Absence	Absence	Absence	Absence	Absence	Absence	Absence	Absence	Absence	Absence	Absence	Presence
10293	No	Suspicion IST	VSS	Yes	No	No	No	N/A					No	Yes	Yes	1	2	Absence	Absence	Absence	Absence	Absence	Absence	Absence	Absence	Absence	Absence	Absence	Absence	Absence	Absence
10171	No	Suspicion IST	VSS	Yes	No	No	Yes	N/A					No	Yes	Yes	1	1	Absence	Absence	Absence	Absence	Absence	Absence	Absence	Absence	Absence	Absence	Absence	Absence	Absence	Absence
10904	Yes	SGB	VSS	Yes	Yes	No	No	N/A					No	No	Yes	0	1	Absence	Absence	Absence	Absence	Absence	Absence	Absence	Absence	Absence	Absence	Absence	Absence	Absence	Absence
10319	Yes	SGB	VSS	Yes	No	No	No	N/A					No	No	Yes	2	2	Absence	Absence	Absence	Absence	Absence	Absence	Absence	Absence	Absence	Absence	Absence	Absence	Presence	Presence
10259	Yes	SGB	VSS	Yes	No	No	No	N/A					No	No	Yes	1	1	Absence	Absence	Absence	Absence	Absence	Absence	Absence	Absence	Absence	Absence	Absence	Absence	Absence	Absence
10245	Yes	SGB	VSS	Yes	No	No	No	N/A					No	No	Yes	2	3	Absence	Absence	Absence	Absence	Absence	Absence	Absence	Absence	Absence	Absence	Absence	Absence	Absence	Absence
10044	Yes	Suspicion IG	VSS	Yes	No	No	No	N/A					No	Yes	Yes	0	1	Absence	Absence	Absence	Absence	Absence	Absence	Absence	Absence	Absence	Absence	Absence	Absence	Absence	Absence
11062	No	IG-IST	Both										No	No	Yes	.	.	Absence	Absence	Absence	Absence	Absence	Absence	Absence	Absence	Absence	Absence	Absence	Absence	Absence	Absence
11063	No	IG-IST	Both										No	No	No	2	1	Absence	Absence	Absence	Absence	Absence	Absence	Absence	Absence	Absence	Absence	Absence	Absence	Absence	Absence
11055	No	IG-IST	Both										No	Yes	Yes	7	7	Absence	Absence	Absence	Absence	Absence	Absence	Absence	Absence	Absence	Absence	Absence	Absence	Absence	Absence
11038	No	IG-IST	Both										No	No	No	3	3	Absence	Absence	Absence	Absence	Absence	Absence	Absence	Absence	Absence	Absence	Absence	Absence	Presence	Presence
11009	No	IG-IST	Both										No	No	Yes	4	4	Absence	Absence	Absence	Absence	Absence	Absence	Absence	Absence	Absence	Absence	Absence	Absence	Absence	Absence
10995	No	IG-IST	Both										No	Yes	Yes	8	8	Absence	Absence	Absence	Absence	Absence	Absence	Absence	Absence	Absence	Absence	Absence	Absence	Absence	Absence
10978	No	IG-IST	Both										No	Yes	Yes	7	7	Absence	Absence	Absence	Absence	Absence	Absence	Absence	Absence	Absence	Absence	Absence	Absence	Absence	Absence
10966	No	IG-IST	Both	Yes	No	Yes	No	N/A					No	No	No	2	1	Absence	Absence	Absence	Absence	Absence	Absence	Absence	Absence	Absence	Absence	Absence	Absence	Absence	Absence
10912	No	IG-IST	Both										No	Yes	Yes	0	0	Absence	Absence	Absence	Absence	Absence	Absence	Absence	Absence	Absence	Absence	Absence	Absence	Absence	Absence
10913	No	IG-IST	Both										No	No	No	2	1	Absence	Absence	Absence	Absence	Absence	Absence	Absence	Absence	Absence	Absence	Absence	Absence	Absence	Presence
10905	No	IG-IST	Both										No	No	Yes	4	4	Absence	Absence	Absence	Absence	Presenc	Presenc	Absence	Absence	Absence	Absence	Absence	Absence	Presence	Presence
10894	No	IG-IST	Both										No	Yes	Yes	1	1	Absence	Absence	Absence	Absence	Absence	Absence	Absence	Absence	Absence	Absence	Absence	Absence	Absence	Absence
10842	No	IG-IST	Both						Yes	No	No	No	No	No	Yes	4	4	Absence	Absence	Absence	Absence	Absence	Absence	Absence	Absence	Absence	Absence	Absence	Absence	Absence	Absence
10840	No	IG-IST	Both										No	No	No	1	1	Absence	Absence	Absence	Absence	Absence	Absence	Absence	Absence	Absence	Absence	Absence	Absence	Absence	Absence
10813	No	IG-IST	Both										No	Yes	Yes	.	.	Absence	Absence	Presence	Presence	Absence	Absence	Absence	Absence	Absence	Absence	Absence	Absence	Presence	Presence
10805	No	IG-IST	Both										No	Yes	Yes	1	0	Absence	Absence	Absence	Absence	Absence	Absence	Absence	Absence	Absence	Absence	Absence	Absence	Absence	Presence
10580	No	IG-IST	Both										No	Yes	Yes	8	7	Absence	Absence	Absence	Absence	Absence	Absence	Absence	Absence	Absence	Absence	Absence	Absence	Absence	Absence
10550	No	IG-IST	Both										No	Yes	Yes	1	1	Absence	Absence	Absence	Absence	Absence	Absence	Absence	Absence	Absence	Absence	Absence	Absence	Absence	Absence
10549	No	IG-IST	Both										No	Yes	Yes	1	1	Absence	Absence	Absence	Absence	Absence	Absence	Absence	Absence	Absence	Absence	Absence	Absence	Absence	Absence
10505	No	IG-IST	Both										No	Yes	Yes	4	3	Absence	Absence	Absence	Absence	Absence	Absence	Absence	Absence	Absence	Absence	Absence	Absence	Absence	Absence
10250	No	IG-IST	Both										No	Yes	Yes	1	1	Absence	Absence	Absence	Absence	Absence	Absence	Absence	Absence	Absence	Absence	Absence	Absence	Absence	Absence
10251	No	IG-IST	Both										No	No	Yes	1	1	Absence	Absence	Absence	Absence	Absence	Absence	Absence	Absence	Absence	Absence	Absence	Absence	Absence	Absence
11017	No	Suspicion IG	Both										No	No	Yes	0	1	Absence	Absence	Absence	Absence	Absence	Absence	Absence	Absence	Absence	Absence	Absence	Absence	Absence	Absence
10890	No	Suspicion IG	Both										No	No	Yes	3	1	Absence	Absence	Absence	Absence	Absence	Absence	Absence	Absence	Absence	Absence	Absence	Absence	Absence	Absence
10876	No	Suspicion IG	Both										No	Yes	Yes	9	7	Absence	Absence	Absence	Absence	Absence	Absence	Absence	Absence	Absence	Absence	Absence	Absence	Absence	Absence
10538	No	Suspicion IG	Both										No	Yes	Yes	1	1	Absence	Absence	Absence	Absence	Absence	Absence	Absence	Absence	Absence	Absence	Absence	Absence	Absence	Absence
10099	No	Suspicion IG	Both										No	No	Yes	1	1	Absence	Absence	Absence	Absence	Absence	Absence	Absence	Presenc	Absence	Absence	Absence	Absence	Presence	Presence
10020	No	Suspicion IG	Both										No	Yes	Yes	8	8	Absence	Absence	Absence	Absence	Absence	Absence	Absence	Absence	Absence	Absence	Absence	Absence	Absence	Absence
10649	No	Suspicion IST	Both										No	Yes	Yes	.	.	Absence	Absence	Absence	Absence	Absence	Absence	Absence	Absence	Absence	Absence	Absence	Absence	Presence	Presence
10622	No	Suspicion IST	Both										No	Yes	Yes	0	0	Absence	Absence	Absence	Absence	Absence	Absence	Absence	Absence	Absence	Absence	Absence	Absence	Absence	Absence
10072	Yes	SGB	Both										No	No	Yes	1	1	Absence	Absence	Absence	Absence	Absence	Absence	Absence	Absence	Absence	Absence	Absence	Absence	Absence	Absence
10060	Yes	SGB	Both										No	No	Yes	0	0	Absence	Absence	Absence	Absence	Absence	Absence	Absence	Absence	Absence	Absence	Absence	Absence	Absence	Absence
10053	Yes	SGB	Both										No	Yes	Yes	0	0	Absence	Absence	Absence	Absence	Absence	Absence	Absence	Absence	Absence	Absence	Absence	Absence	Absence	Absence
10027	Yes	SGB	Both										No	No	Yes	0	0	Absence	Absence	Absence	Absence	Absence	Absence	Absence	Absence	Absence	Absence	Absence	Absence	Absence	Absence
10853	No	Suspicion IG	Both										No	Yes	Yes	7	8	Absence	Absence	Absence	Absence	Absence	Absence	Absence	Absence	Absence	Absence	Absence	Absence	Absence	Absence
10544	No	Suspicion IG	Both										No	Yes	Yes	3	3	Absence	Absence	Absence	Absence	Absence	Absence	Absence	Absence	Absence	Absence	Absence	Absence	Absence	Absence
10040	No	Suspicion IG	Both										No	Yes	Yes	0	0	Absence	Absence	Absence	Absence	Absence	Absence	Absence	Absence	Absence	Absence	Absence	Absence	Presence	Presence
10025	Yes	Suspicion IG	Both										No	No	Yes	3	3	Absence	Absence	Absence	Absence	Absence	Absence	Absence	Absence	Absence	Absence	Absence	Absence	Absence	Absence
10013	No	Suspicion IG	Both										No	No	Yes	0	0	Absence	Absence	Absence	Absence	Absence	Absence	Absence	Absence	Absence	Absence	Presence	Presence	Absence	Absence
11043	Yes	SGB	Both										No	Yes	Yes	1	2	Absence	Absence	Absence	Absence	Absence	Absence	Absence	Absence	Absence	Absence	Absence	Absence	Absence	Absence
11026	Yes	SGB	Both										No	No	No	0	1	Absence	Absence	Absence	Absence	Absence	Absence	Absence	Absence	Absence	Absence	Absence	Absence	Absence	Absence
10955	Yes	SGB	Both										No	No	Yes	2	2	Absence	Absence	Absence	Absence	Absence	Absence	Absence	Absence	Absence	Absence	Absence	Absence	Absence	Absence
10942	Yes	SGB	Both										No	Yes	Yes	0	0	Absence	Absence	Absence	Absence	Absence	Absence	Absence	Absence	Absence	Absence	Absence	Absence	Absence	Absence
10886	Yes	SGB	Both										No	Yes	Yes	1	0	Absence	Absence	Absence	Absence	Absence	Absence	Absence	Absence	Absence	Absence	Absence	Absence	Absence	Absence
10846	Yes	SGB	Both										No	No	No	1	1	Absence	Absence	Absence	Absence	Absence	Absence	Absence	Absence	Absence	Absence	Absence	Absence	Absence	Absence
10558	Yes	SGB	Both										No	Yes	Yes	1	1	Absence	Absence	Absence	Absence	Absence	Absence	Absence	Absence	Absence	Absence	Absence	Absence	Absence	Absence
10512	Yes	SGB	Both										No	Yes	No	1	1	Absence	Absence	Absence	Absence	Absence	Absence	Absence	Absence	Absence	Absence	Absence	Absence	Absence	Absence
10414	Yes	SGB	Both										No	No	Yes	8	8	Absence	Absence	Absence	Absence	Absence	Absence	Absence	Absence	Absence	Absence	Absence	Absence	Absence	Absence
10363	Yes	SGB	Both										No	Yes	Yes	0	0	Absence	Absence	Absence	Absence	Absence	Absence	Absence	Absence	Absence	Absence	Absence	Absence	Absence	Absence
10324	Yes	SGB	Both										No	No	Yes	3	3	Absence	Absence	Absence	Absence	Absence	Absence	Absence	Absence	Absence	Absence	Absence	Absence	Presence	Presence
10294	Yes	SGB	Both										No	Yes	Yes	1	1	Absence	Absence	Absence	Absence	Absence	Absence	Absence	Absence	Absence	Absence	Absence	Absence	Absence	Absence
10265	Yes	SGB	Both										No	No	No	1	1	Absence	Absence	Absence	Absence	Absence	Absence	Absence	Absence	Absence	Absence	Absence	Absence	Absence	Absence
10219	Yes	SGB	Both										No	No	Yes	1	1	Absence	Absence	Absence	Absence	Absence	Absence	Absence	Absence	Absence	Absence	Absence	Absence	Absence	Absence
10194	Yes	SGB	Both										No	No	Yes	3	4	Absence	Absence	Absence	Absence	Absence	Absence	Absence	Absence	Absence	Absence	Absence	Absence	Absence	Absence
10173	Yes	SGB	Both										No	No	Yes	1	1	Absence	Absence	Absence	Absence	Absence	Absence	Absence	Absence	Absence	Absence	Absence	Absence	Absence	Absence
10175	Yes	SGB	Both										No	No	No	1	1	Absence	Absence	Absence	Absence	Absence	Absence	Absence	Absence	Absence	Absence	Absence	Absence	Absence	Absence
10146	Yes	SGB	Both										No	No	Yes	1	1	Absence	Absence	Absence	Absence	Absence	Absence	Absence	Absence	Absence	Absence	Absence	Absence	Absence	Absence
10144	Yes	SGB	Both										No	No	Yes	1	1	Absence	Absence	Absence	Absence	Absence	Absence	Absence	Absence	Absence	Absence	Absence	Absence	Absence	Absence
10135	Yes	SGB	Both										No	No	Yes	0	1	Absence	Absence	Absence	Absence	Absence	Absence	Absence	Absence	Absence	Absence	Absence	Absence	Absence	Absence
10124	Yes	SGB	Both										No	No	Yes	0	0	Absence	Absence	Absence	Absence	Absence	Absence	Absence	Absence	Absence	Absence	Absence	Absence	Absence	Absence
10103	Yes	SGB	Both										No	No	Yes	0	1	Absence	Absence	Absence	Absence	Absence	Absence	Absence	Absence	Absence	Absence	Absence	Absence	Absence	Absence
10104	Yes	SGB	Both										No	No	Yes	7	5	Absence	Absence	Absence	Absence	Absence	Absence	Absence	Absence	Absence	Absence	Absence	Absence	Absence	Absence
10039	Yes	SGB	Both										No	No	Yes	0	0	Absence	Absence	Absence	Absence	Absence	Absence	Absence	Absence	Absence	Absence	Absence	Absence	Absence	Absence
10007	Yes	SGB	Both										No	Yes	Yes	2	1	Absence	Absence	Absence	Absence	Absence	Absence	Absence	Absence	Absence	Absence	Absence	Absence	Absence	Absence
11032	No	IG-IST	Both										No	Yes	Yes	0	0	Absence	Absence	Absence	Absence	Absence	Absence	Absence	Absence	Absence	Absence	Absence	Absence	Absence	Absence
10990	No	IG-IST	Both										No	Yes	Yes	1	0	Absence	Absence	Absence	Absence	Absence	Absence	Absence	Absence	Presenc	Presenc	Absence	Absence	Absence	Absence
10892	No	IG-IST	Both										No	No	Yes	1	2	Absence	Absence	Absence	Absence	Absence	Absence	Absence	Absence	Absence	Absence	Absence	Absence	Absence	Absence
10841	No	IG-IST	Both										No	Yes	Yes	4	6	Absence	Absence	Absence	Absence	Absence	Absence	Absence	Absence	Absence	Absence	Absence	Absence	Absence	Absence
10806	No	IG-IST	Both										No	No	Yes	0	0	Absence	Absence	Absence	Absence	Absence	Absence	Absence	Absence	Absence	Absence	Absence	Absence	Absence	Absence
10798	No	IG-IST	Both										No	No	Yes	2	2	Absence	Absence	Absence	Absence	Absence	Absence	Absence	Absence	Absence	Absence	Absence	Absence	Absence	Absence
10779	No	IG-IST	Both										No	Yes	Yes	7	8	Absence	Absence	Absence	Absence	Absence	Absence	Absence	Absence	Absence	Absence	Absence	Absence	Absence	Absence
10756	No	IG-IST	Both										No	Yes	Yes	9	6	Absence	Absence	Absence	Absence	Absence	Absence	Absence	Absence	Absence	Absence	Absence	Absence	Absence	Absence
10750	No	IG-IST	Both										No	No	Yes	0	1	Absence	Absence	Absence	Absence	Absence	Absence	Absence	Absence	Absence	Absence	Absence	Absence	Absence	Absence
10729	No	IG-IST	Both										No	Yes	Yes	1	2	Absence	Absence	Absence	Absence	Absence	Absence	Absence	Absence	Absence	Absence	Absence	Absence	Absence	Absence
10714	No	IG-IST	Both										No	Yes	Yes	1	0	Absence	Absence	Absence	Absence	Absence	Absence	Absence	Absence	Absence	Absence	Absence	Absence	Presence	Presence
10712	No	IG-IST	Both										No	No	Yes	7	6	Absence	Absence	Absence	Absence	Absence	Absence	Absence	Absence	Absence	Absence	Presence	Presence	Absence	Absence
10709	No	IG-IST	Both										No	Yes	Yes	2	2	Absence	Absence	Absence	Absence	Presenc	Presenc	Absence	Absence	Absence	Absence	Absence	Absence	Absence	Absence
10664	No	IG-IST	Both										No	No	Yes	0	0	Absence	Absence	Absence	Absence	Absence	Absence	Absence	Absence	Absence	Absence	Absence	Absence	Absence	Absence
10665	No	IG-IST	Both										No	Yes	No	8	6	Absence	Absence	Absence	Absence	Absence	Absence	Absence	Absence	Absence	Absence	Absence	Absence	Presence	Presence
10653	Yes	IG-IST	Both										No	Yes	Yes	1	1	Absence	Absence	Absence	Absence	Absence	Absence	Absence	Absence	Absence	Absence	Absence	Absence	Absence	Absence
10647	No	IG-IST	Both										No	Yes	Yes	0	0	Absence	Absence	Absence	Absence	Absence	Absence	Absence	Absence	Absence	Absence	Absence	Absence	Absence	Absence
10635	No	IG-IST	Both										No	Yes	Yes	1	0	Absence	Absence	Absence	Absence	Absence	Absence	Absence	Absence	Absence	Absence	Absence	Absence	Absence	Absence
10630	No	IG-IST	Both										No	Yes	Yes	7	5	Absence	Absence	Absence	Absence	Presenc	Presenc	Absence	Absence	Absence	Absence	Absence	Absence	Absence	Absence
10621	No	IG-IST	Both										No	Yes	Yes	6	7	Absence	Absence	Absence	Absence	Absence	Absence	Absence	Absence	Absence	Absence	Absence	Absence	Absence	Absence
10612	No	IG-IST	Both										No	Yes	Yes	5	6	Absence	Absence	Absence	Absence	Absence	Absence	Absence	Absence	Absence	Absence	Absence	Absence	Absence	Absence
10616	No	IG-IST	Both										No	No	Yes	1	1	Absence	Absence	Absence	Absence	Absence	Absence	Absence	Absence	Absence	Absence	Absence	Absence	Absence	Absence
10608	No	IG-IST	Both										No	No	No	7	7	Absence	Absence	Absence	Absence	Absence	Absence	Absence	Absence	Absence	Absence	Absence	Absence	Absence	Absence
10603	No	IG-IST	Both										No	No	Yes	6	6	Absence	Absence	Absence	Absence	Absence	Absence	Absence	Absence	Absence	Absence	Absence	Absence	Absence	Absence
10606	No	IG-IST	Both										No	No	Yes	6	8	Absence	Absence	Absence	Absence	Absence	Absence	Absence	Absence	Absence	Absence	Absence	Absence	Absence	Absence
10601	No	IG-IST	Both										No	Yes	Yes	5	5	Absence	Absence	Absence	Absence	Absence	Absence	Absence	Absence	Absence	Absence	Absence	Absence	Absence	Absence
10594	No	IG-IST	Both										No	No	No	8	7	Absence	Absence	Absence	Absence	Absence	Absence	Absence	Absence	Absence	Absence	Absence	Absence	Absence	Absence
10596	No	IG-IST	Both										No	Yes	Yes	1	1	Absence	Absence	Absence	Absence	Absence	Absence	Absence	Absence	Absence	Absence	Absence	Absence	Absence	Absence
10585	No	IG-IST	Both										No	No	Yes	7	7	Absence	Absence	Absence	Absence	Absence	Absence	Absence	Absence	Absence	Absence	Absence	Absence	Absence	Absence
10573	No	IG-IST	Both										No	Yes	Yes	4	4	Absence	Absence	Absence	Absence	Absence	Absence	Absence	Absence	Absence	Absence	Absence	Absence	Absence	Absence
10567	No	IG-IST	Both										No	Yes	No	4	4	Absence	Absence	Presence	Presence	Absence	Absence	Absence	Absence	Absence	Absence	Absence	Absence	Absence	Absence
10559	No	IG-IST	Both										No	Yes	Yes	4	2	Absence	Absence	Absence	Absence	Absence	Absence	Absence	Absence	Absence	Absence	Absence	Absence	Absence	Absence
10552	No	IG-IST	Both										No	Yes	Yes	7	6	Absence	Absence	Absence	Absence	Absence	Absence	Absence	Absence	Absence	Absence	Absence	Absence	Absence	Absence
10528	No	IG-IST	Both										No	Yes	Yes	4	4	Absence	Absence	Absence	Absence	Absence	Absence	Absence	Absence	Absence	Absence	Absence	Absence	Absence	Absence
10521	No	IG-IST	Both										No	Yes	Yes	1	1	Absence	Absence	Absence	Absence	Absence	Absence	Absence	Absence	Absence	Absence	Absence	Absence	Absence	Absence
10496	No	IG-IST	Both										No	No	No	0	0	Absence	Absence	Absence	Absence	Absence	Absence	Absence	Absence	Absence	Absence	Absence	Absence	Absence	Absence
10479	No	IG-IST	Both										No	Yes	Yes	0	1	Absence	Absence	Absence	Absence	Absence	Absence	Absence	Absence	Absence	Absence	Absence	Absence	Absence	Absence
10471	No	IG-IST	Both										No	No	No	2	2	Absence	Absence	Absence	Absence	Absence	Absence	Absence	Absence	Absence	Absence	Absence	Absence	Absence	Absence
10461	No	IG-IST	Both										No	Yes	Yes	7	8	Absence	Absence	Absence	Absence	Absence	Absence	Absence	Absence	Absence	Absence	Absence	Absence	Absence	Absence
10456	No	IG-IST	Both										No	No	Yes	1	5	Absence	Absence	Absence	Absence	Absence	Absence	Absence	Absence	Absence	Absence	Absence	Absence	Absence	Absence
10448	No	IG-IST	Both										No	Yes	Yes	.	.	Absence	Absence	Absence	Absence	Absence	Absence	Absence	Absence	Absence	Absence	Absence	Absence	Absence	Absence
10428	No	IG-IST	Both										No	No	Yes	7	8	Absence	Absence	Absence	Absence	Absence	Absence	Absence	Absence	Absence	Absence	Absence	Absence	Absence	Absence
10425	No	IG-IST	Both										No	Yes	Yes	1	1	Absence	Absence	Absence	Absence	Absence	Absence	Absence	Absence	Absence	Absence	Absence	Absence	Absence	Absence
10426	No	IG-IST	Both										No	No	Yes	2	2	Absence	Absence	Absence	Absence	Absence	Absence	Absence	Absence	Absence	Absence	Absence	Absence	Absence	Absence
10412	No	IG-IST	Both										No	No	Yes	8	8	Absence	Absence	Presence	Presence	Absence	Absence	Absence	Absence	Absence	Absence	Absence	Absence	Absence	Absence
10394	No	IG-IST	Both										No	No	Yes	2	1	Absence	Absence	Absence	Absence	Absence	Absence	Absence	Absence	Absence	Absence	Absence	Absence	Presence	Presence
10391	No	IG-IST	Both										No	Yes	Yes	0	0	Absence	Absence	Absence	Absence	Absence	Absence	Absence	Absence	Absence	Absence	Absence	Absence	Absence	Absence
10393	No	IG-IST	Both										No	No	Yes	4	4	Absence	Absence	Absence	Absence	Absence	Absence	Absence	Absence	Absence	Absence	Absence	Absence	Presence	Presence
10381	No	IG-IST	Both										No	No	Yes	1	1	Absence	Absence	Absence	Absence	Absence	Absence	Absence	Absence	Absence	Absence	Absence	Absence	Absence	Absence
10367	No	IG-IST	Both										No	No	Yes	8	7	Absence	Absence	Absence	Absence	Absence	Absence	Absence	Absence	Absence	Absence	Absence	Absence	Absence	Absence
10369	No	IG-IST	Both										No	No	Yes	0	1	Absence	Absence	Absence	Absence	Absence	Absence	Absence	Absence	Absence	Absence	Absence	Absence	Absence	Absence
10345	No	IG-IST	Both										No	No	Yes	8	7	Absence	Absence	Absence	Absence	Absence	Absence	Absence	Absence	Absence	Absence	Absence	Absence	Absence	Absence
10346	No	IG-IST	Both										No	Yes	Yes	5	7	Absence	Absence	Absence	Absence	Absence	Absence	Absence	Absence	Absence	Absence	Absence	Absence	Presence	Presence
10340	Yes	IG-IST	Both										No	Yes	Yes	3	2	Absence	Absence	Absence	Absence	Absence	Absence	Absence	Absence	Absence	Absence	Absence	Absence	Absence	Absence
10320	No	IG-IST	Both										No	Yes	Yes	2	2	Absence	Absence	Absence	Absence	Absence	Absence	Absence	Absence	Absence	Absence	Absence	Absence	Absence	Absence
10312	No	IG-IST	Both										No	Yes	Yes	4	4	Absence	Absence	Absence	Absence	Absence	Absence	Absence	Absence	Absence	Absence	Absence	Absence	Presence	Presence
10314	No	IG-IST	Both										No	No	Yes	4	3	Absence	Absence	Absence	Absence	Absence	Absence	Absence	Absence	Absence	Absence	Absence	Absence	Absence	Absence
10303	No	IG-IST	Both										No	No	No	3	2	Absence	Absence	Absence	Absence	Absence	Absence	Absence	Absence	Absence	Absence	Absence	Absence	Presence	Presence
10295	No	IG-IST	Both										No	Yes	Yes	5	5	Absence	Absence	Absence	Absence	Absence	Absence	Absence	Absence	Absence	Absence	Absence	Absence	Absence	Absence
10269	No	IG-IST	Both										No	Yes	Yes	1	1	Absence	Absence	Absence	Absence	Absence	Absence	Absence	Absence	Absence	Absence	Absence	Absence	Absence	Absence
10260	No	IG-IST	Both										No	Yes	Yes	1	1	Absence	Absence	Absence	Absence	Absence	Absence	Absence	Absence	Absence	Absence	Absence	Absence	Absence	Absence
10239	No	IG-IST	Both										No	No	Yes	4	4	Absence	Absence	Absence	Absence	Absence	Absence	Absence	Absence	Absence	Absence	Absence	Absence	Absence	Absence
10220	No	IG-IST	Both										No	No	Yes	4	4	Absence	Absence	Absence	Absence	Absence	Absence	Absence	Absence	Absence	Absence	Absence	Absence	Absence	Absence
10215	No	IG-IST	Both										No	Yes	Yes	6	6	Absence	Absence	Absence	Absence	Absence	Absence	Absence	Absence	Absence	Absence	Absence	Absence	Absence	Absence
10199	No	IG-IST	Both										No	No	Yes	3	3	Absence	Absence	Absence	Absence	Absence	Absence	Absence	Absence	Absence	Absence	Absence	Absence	Absence	Absence
10202	No	IG-IST	Both										No	No	Yes	4	4	Absence	Absence	Absence	Absence	Absence	Absence	Absence	Absence	Absence	Absence	Absence	Absence	Absence	Absence
10190	No	IG-IST	Both										No	No	No	3	4	Absence	Absence	Absence	Absence	Absence	Absence	Absence	Absence	Absence	Absence	Absence	Absence	Absence	Absence
10133	No	IG-IST	Both										No	No	No	2	1	Absence	Absence	Absence	Absence	Absence	Absence	Presenc	Presenc	Absence	Absence	Absence	Absence	Presence	Presence
10826	Yes	IG-SGB	Both										No	No	Yes	8	5	Absence	Absence	Absence	Absence	Absence	Absence	Absence	Absence	Absence	Absence	Absence	Absence	Absence	Absence
11046	No	Suspicion IG	Both										No	No	No	1	3	Absence	Absence	Absence	Absence	Absence	Absence	Absence	Absence	Absence	Absence	Absence	Absence	Absence	Absence
11047	No	Suspicion IG	Both										No	No	No	2	1	Absence	Absence	Absence	Absence	Absence	Absence	Absence	Absence	Absence	Absence	Absence	Absence	Absence	Absence
11045	No	Suspicion IG	Both										No	Yes	Yes	7	6	Absence	Absence	Absence	Absence	Absence	Absence	Absence	Absence	Presenc	Presenc	Absence	Absence	Absence	Absence
11001	No	Suspicion IG	Both										No	Yes	Yes	0	1	Absence	Absence	Absence	Absence	Absence	Absence	Absence	Absence	Absence	Absence	Absence	Absence	Absence	Absence
10986	No	Suspicion IG	Both										No	No	Yes	0	1	Absence	Absence	Absence	Absence	Absence	Absence	Absence	Absence	Absence	Absence	Absence	Absence	Absence	Absence
10944	No	Suspicion IG	Both										No	Yes	Yes	.	.	Absence	Absence	Absence	Absence	Absence	Absence	Absence	Absence	Absence	Absence	Absence	Absence	Presence	Presence
10931	No	Suspicion IG	Both										No	Yes	Yes	0	0	Absence	Absence	Absence	Absence	Absence	Absence	Absence	Absence	Absence	Absence	Absence	Absence	Absence	Absence
10929	No	Suspicion IG	Both										No	Yes	Yes	1	1	Absence	Absence	Absence	Absence	Absence	Absence	Absence	Absence	Presenc	Presenc	Absence	Absence	Absence	Absence
10926	No	Suspicion IG	Both										No	No	Yes	1	1	Absence	Absence	Absence	Absence	Absence	Absence	Absence	Absence	Absence	Absence	Absence	Absence	Absence	Absence
10927	No	Suspicion IG	Both										No	Yes	Yes	0	0	Absence	Absence	Presence	Presence	Absence	Absence	Absence	Absence	Absence	Absence	Absence	Absence	Absence	Absence
10925	No	Suspicion IG	Both										No	No	Yes	0	1	Absence	Absence	Absence	Absence	Absence	Absence	Absence	Absence	Absence	Absence	Absence	Absence	Absence	Absence
10915	No	Suspicion IG	Both										No	Yes	Yes	.	.	Absence	Absence	Absence	Absence	Absence	Absence	Absence	Absence	Absence	Absence	Absence	Absence	Presence	Presence
10918	No	Suspicion IG	Both										No	Yes	Yes	0	0	Absence	Absence	Absence	Absence	Absence	Absence	Absence	Absence	Absence	Absence	Absence	Absence	Absence	Absence
10895	No	Suspicion IG	Both										No	No	Yes	0	0	Absence	Absence	Absence	Absence	Absence	Absence	Absence	Absence	Absence	Absence	Absence	Absence	Absence	Absence
10897	No	Suspicion IG	Both										No	No	Yes	0	0	Absence	Absence	Absence	Absence	Absence	Absence	Absence	Absence	Absence	Absence	Absence	Absence	Absence	Absence
10898	No	Suspicion IG	Both										No	Yes	Yes	0	1	Absence	Absence	Absence	Absence	Absence	Absence	Absence	Absence	Absence	Absence	Absence	Absence	Absence	Absence
10885	No	Suspicion IG	Both										No	No	No	9	7	Absence	Absence	Absence	Absence	Absence	Absence	Absence	Absence	Absence	Absence	Absence	Absence	Absence	Absence
10865	No	Suspicion IG	Both										No	No	Yes	5	6	Absence	Absence	Absence	Absence	Absence	Absence	Absence	Absence	Absence	Absence	Absence	Absence	Absence	Absence
10866	No	Suspicion IG	Both										No	Yes	Yes	7	7	Absence	Absence	Absence	Absence	Absence	Absence	Absence	Absence	Absence	Absence	Absence	Absence	Absence	Absence
10849	No	Suspicion IG	Both										No	No	Yes	0	0	Absence	Absence	Absence	Absence	Absence	Absence	Absence	Absence	Absence	Absence	Absence	Absence	Absence	Absence
10852	No	Suspicion IG	Both										No	No	Yes	.	.	Absence	Absence	Absence	Absence	Absence	Absence	Absence	Absence	Absence	Absence	Absence	Absence	Absence	Absence
10792	No	Suspicion IG	Both										No	Yes	Yes	0	0	Absence	Absence	Absence	Absence	Absence	Absence	Absence	Absence	Absence	Absence	Absence	Absence	Absence	Absence
10786	No	Suspicion IG	Both										No	Yes	Yes	0	1	Absence	Absence	Absence	Absence	Absence	Absence	Absence	Absence	Absence	Absence	Absence	Absence	Absence	Absence
10769	No	Suspicion IG	Both										No	No	Yes	3	3	Absence	Absence	Absence	Absence	Absence	Absence	Absence	Absence	Absence	Absence	Absence	Absence	Absence	Absence
10744	No	Suspicion IG	Both										No	Yes	Yes	1	1	Absence	Absence	Absence	Absence	Absence	Absence	Absence	Absence	Absence	Absence	Absence	Absence	Absence	Absence
10728	No	Suspicion IG	Both										No	Yes	Yes	4	5	Absence	Absence	Absence	Absence	Absence	Absence	Absence	Absence	Absence	Absence	Absence	Absence	Presence	Presence
10707	No	Suspicion IG	Both										No	Yes	Yes	1	1	Absence	Absence	Absence	Absence	Absence	Absence	Absence	Absence	Absence	Absence	Absence	Absence	Absence	Absence
10703	No	Suspicion IG	Both										No	No	Yes	7	7	Absence	Absence	Absence	Absence	Absence	Absence	Absence	Absence	Absence	Absence	Absence	Absence	Absence	Absence
10682	No	Suspicion IG	Both										No	Yes	No	6	7	Absence	Absence	Absence	Absence	Absence	Absence	Absence	Absence	Absence	Absence	Absence	Absence	Absence	Absence
10674	No	Suspicion IG	Both										No	No	No	.	.	Absence	Absence	Absence	Absence	Absence	Absence	Absence	Absence	Absence	Absence	Absence	Absence	Absence	Absence
10659	No	Suspicion IG	Both										No	No	Yes	.	.	Absence	Absence	Absence	Absence	Absence	Absence	Absence	Absence	Absence	Absence	Absence	Absence	Presence	Presence
10629	No	Suspicion IG	Both										No	No	Yes	6	6	Absence	Absence	Presence	Presence	Absence	Absence	Absence	Absence	Absence	Absence	Absence	Absence	Absence	Absence
10610	No	Suspicion IG	Both										No	No	Yes	1	1	Absence	Absence	Absence	Absence	Absence	Absence	Absence	Absence	Absence	Absence	Absence	Absence	Absence	Absence
10589	No	Suspicion IG	Both										No	Yes	No	7	7	Absence	Absence	Absence	Absence	Absence	Absence	Absence	Absence	Absence	Absence	Absence	Absence	Absence	Absence
10587	No	Suspicion IG	Both										No	No	No	.	.	Absence	Absence	Presence	Presence	Absence	Absence	Absence	Absence	Absence	Absence	Absence	Absence	Absence	Absence
10484	No	Suspicion IG	Both										No	Yes	Yes	6	4	Absence	Absence	Presence	Presence	Absence	Absence	Absence	Absence	Absence	Absence	Absence	Absence	Absence	Absence
10465	No	Suspicion IG	Both										No	Yes	Yes	8	8	Absence	Absence	Absence	Absence	Absence	Absence	Absence	Absence	Absence	Absence	Absence	Absence	Absence	Absence
10466	No	Suspicion IG	Both										No	No	Yes	0	1	Absence	Absence	Absence	Absence	Absence	Absence	Absence	Absence	Absence	Absence	Absence	Absence	Absence	Absence
10440	No	Suspicion IG	Both										No	Yes	Yes	7	7	Absence	Absence	Absence	Absence	Absence	Absence	Absence	Absence	Absence	Absence	Absence	Absence	Absence	Absence
10443	No	Suspicion IG	Both										No	No	Yes	1	4	Absence	Absence	Absence	Absence	Absence	Absence	Absence	Absence	Absence	Absence	Absence	Absence	Absence	Absence
10436	No	Suspicion IG	Both										No	Yes	Yes	8	8	Absence	Absence	Absence	Absence	Absence	Absence	Absence	Absence	Absence	Absence	Absence	Absence	Absence	Absence
10433	No	Suspicion IG	Both										No	No	Yes	.	.	Absence	Absence	Absence	Absence	Absence	Absence	Absence	Absence	Absence	Absence	Absence	Absence	Absence	Absence
10423	No	Suspicion IG	Both										No	No	Yes	8	8	Absence	Absence	Absence	Absence	Absence	Absence	Absence	Absence	Absence	Absence	Absence	Absence	Absence	Absence
10377	No	Suspicion IG	Both										No	No	Yes	.	.	Absence	Absence	Absence	Absence	Absence	Absence	Absence	Absence	Absence	Absence	Absence	Absence	Absence	Absence
10378	No	Suspicion IG	Both										No	No	Yes	2	3	Absence	Absence	Absence	Absence	Absence	Absence	Absence	Absence	Absence	Absence	Absence	Absence	Absence	Absence
10339	No	Suspicion IG	Both										No	No	Yes	4	4	Absence	Absence	Absence	Absence	Absence	Absence	Absence	Absence	Absence	Absence	Absence	Absence	Absence	Absence
10334	No	Suspicion IG	Both										No	No	Yes	.	.	Absence	Absence	Absence	Absence	Absence	Absence	Absence	Absence	Absence	Absence	Absence	Absence	Presence	Presence
10317	No	Suspicion IG	Both										No	Yes	Yes	1	2	Absence	Absence	Absence	Absence	Absence	Absence	Absence	Absence	Absence	Absence	Absence	Absence	Absence	Absence
10280	No	Suspicion IG	Both										No	No	Yes	.	.	Absence	Absence	Absence	Absence	Absence	Absence	Absence	Absence	Absence	Absence	Absence	Absence	Absence	Absence
10276	No	Suspicion IG	Both										No	Yes	Yes	4	4	Absence	Absence	Absence	Absence	Absence	Absence	Absence	Absence	Absence	Absence	Absence	Absence	Presence	Presence
10264	Yes	Suspicion IG	Both										No	No	No	1	1	Absence	Absence	Absence	Absence	Absence	Absence	Absence	Absence	Absence	Absence	Absence	Absence	Absence	Absence
10236	No	Suspicion IG	Both										No	No	Yes	2	3	Absence	Absence	Absence	Absence	Absence	Absence	Absence	Absence	Absence	Absence	Absence	Absence	Absence	Absence
10221	No	Suspicion IG	Both										No	No	Yes	2	4	Absence	Absence	Absence	Absence	Absence	Absence	Absence	Absence	Absence	Absence	Absence	Absence	Absence	Absence
10207	No	Suspicion IG	Both										No	No	Yes	.	.	Absence	Absence	Absence	Absence	Absence	Absence	Absence	Absence	Absence	Absence	Absence	Absence	Absence	Absence
10198	Yes	Suspicion IG	Both										No	No	Yes	1	1	Absence	Absence	Absence	Absence	Absence	Absence	Absence	Absence	Absence	Absence	Absence	Absence	Absence	Absence
10180	No	Suspicion IG	Both										No	No	Yes	1	2	Absence	Absence	Absence	Absence	Presenc	Presenc	Absence	Absence	Absence	Absence	Absence	Absence	Absence	Absence
10147	No	Suspicion IG	Both										No	Yes	Yes	1	1	Absence	Absence	Absence	Absence	Absence	Absence	Absence	Absence	Absence	Absence	Absence	Absence	Absence	Absence
10142	Yes	Suspicion IG	Both										No	No	Yes	1	0	Absence	Absence	Absence	Absence	Absence	Absence	Absence	Absence	Absence	Absence	Absence	Absence	Absence	Absence
10113	Yes	Suspicion IG	Both										No	No	Yes	1	0	Absence	Absence	Absence	Absence	Absence	Absence	Absence	Absence	Absence	Absence	Absence	Absence	Absence	Absence
10101	No	Suspicion IG	Both										No	No	No	2	3	Absence	Absence	Absence	Absence	Absence	Absence	Absence	Absence	Absence	Absence	Absence	Absence	Absence	Absence
10085	No	Suspicion IG	Both										No	No	Yes	2	0	Absence	Absence	Absence	Absence	Absence	Absence	Absence	Absence	Absence	Absence	Absence	Absence	Absence	Absence
11056	No	Suspicion IST	Both										No	Yes	Yes	0	2	Absence	Absence	Absence	Absence	Absence	Absence	Absence	Absence	Absence	Absence	Absence	Absence	Absence	Absence
10946	No	Suspicion IST	Both										No	Yes	Yes	1	1	Absence	Absence	Absence	Absence	Absence	Absence	Absence	Absence	Absence	Absence	Absence	Absence	Absence	Absence
10884	No	Suspicion IST	Both										No	No	Yes	6	6	Absence	Absence	Absence	Absence	Absence	Absence	Absence	Absence	Absence	Absence	Absence	Absence	Absence	Absence
10815	No	Suspicion IST	Both										No	No	No	0	4	Absence	Absence	Absence	Absence	Absence	Absence	Presenc	Presenc	Absence	Absence	Absence	Absence	Absence	Absence
10816	No	Suspicion IST	Both										No	No	Yes	2	0	Absence	Absence	Absence	Absence	Presenc	Presenc	Absence	Absence	Absence	Absence	Absence	Absence	Absence	Absence
10794	No	Suspicion IST	Both										No	No	No	.	.	Absence	Absence	Absence	Absence	Absence	Absence	Absence	Absence	Absence	Absence	Absence	Absence	Presence	Presence
10352	No	Suspicion IST	Both										No	No	Yes	1	1	Absence	Absence	Absence	Absence	Absence	Absence	Absence	Absence	Absence	Absence	Absence	Absence	Presence	Presence
10335	No	Suspicion IST	Both										No	No	Yes	1	1	Absence	Absence	Absence	Absence	Absence	Absence	Absence	Absence	Absence	Absence	Absence	Absence	Absence	Presence
10322	No	Suspicion IST	Both										No	No	Yes	4	4	Absence	Absence	Absence	Absence	Absence	Absence	Absence	Absence	Absence	Absence	Absence	Absence	Absence	Absence
10297	No	Suspicion IST	Both										No	No	No	1	2	Absence	Absence	Absence	Absence	Presenc	Presenc	Presenc	Presenc	Absence	Absence	Absence	Absence	Presence	Presence
10287	No	Suspicion IST	Both										No	No	Yes	5	5	Absence	Absence	Absence	Absence	Absence	Absence	Absence	Absence	Absence	Absence	Absence	Absence	Absence	Absence
10116	No	Suspicion IST	Both										No	Yes	Yes	3	3	Absence	Absence	Absence	Absence	Absence	Absence	Absence	Absence	Absence	Absence	Absence	Absence	Absence	Absence
10095	No	Suspicion IST	Both										No	No	Yes	4	5	Absence	Absence	Absence	Absence	Absence	Absence	Absence	Absence	Absence	Absence	Absence	Absence	Absence	Absence
11034	Yes	SGB	Both										No	Yes	Yes	1	2	Absence	Absence	Absence	Absence	Absence	Absence	Absence	Absence	Absence	Absence	Absence	Absence	Absence	Absence
10591	No	IG-IST	Both										No	No	Yes	1	3	Absence	Absence	Absence	Absence	Absence	Absence	Absence	Absence	Absence	Absence	Absence	Absence	Absence	Absence
10360	No	IG-IST	Both										No	Yes	Yes	0	8	Absence	Absence	Absence	Absence	Absence	Absence	Absence	Absence	Absence	Absence	Presence	Absence	Absence	Absence
10702	No	Suspicion IG	Both										No	No	Yes	2	3	Absence	Absence	Absence	Absence	Absence	Absence	Absence	Absence	Absence	Absence	Absence	Absence	Presence	Presence
10045	Yes	SGB	Both										No	No	Yes	0	0	Absence	Absence	Absence	Absence	Absence	Absence	Absence	Absence	Absence	Absence	Absence	Absence	Absence	Absence
10331	No	Suspicion IG	Both										No	No	No	3	.	Absence	Absence	Absence	Absence	Absence	Absence	Absence	Absence	Absence	Absence	Absence	Absence	Absence	Absence
10962	No	IG-IST	VCS						Yes	No	No	No	No	Yes	Yes	1	0	Absence	Absence	Absence	Absence	Absence	Absence	Absence	Absence	Absence	Absence	Absence	Absence	Absence	Absence
10923	No	IG-IST	VCS						Yes	Yes	No	No	No	Yes	Yes	3	2	Absence	Absence	Absence	Absence	Absence	Absence	Absence	Absence	Absence	Absence	Absence	Absence	Absence	Absence
10899	No	IG-IST	VCS						Yes	No	No	No	No	Yes	Yes	5	9	Absence	Absence	Absence	Absence	Absence	Absence	Absence	Absence	Absence	Absence	Absence	Absence	Absence	Absence
10837	No	IG-IST	VCS						Yes	No	No	No	No	No	Yes	.	.	Absence	Absence	Absence	Absence	Absence	Absence	Absence	Absence	Absence	Absence	Absence	Absence	Presence	Presence
10827	No	IG-IST	VCS						Yes	No	No	No	No	Yes	No	3	4	Absence	Absence	Absence	Absence	Absence	Absence	Absence	Absence	Absence	Absence	Absence	Absence	Presence	Presence
10825	No	IG-IST	VCS						No	No	Yes	No	No	Yes	Yes	5	7	Absence	Absence	Absence	Absence	Absence	Absence	Absence	Absence	Absence	Absence	Absence	Absence	Absence	Absence
10533	No	IG-IST	VCS						Yes	Yes	No	No	No	No	Yes	1	2	Absence	Absence	Absence	Absence	Absence	Absence	Absence	Absence	Absence	Absence	Absence	Absence	Absence	Absence
10247	No	IG-IST	VCS						Yes	Yes	No	No	No	No	Yes	1	2	Absence	Absence	Absence	Absence	Absence	Absence	Absence	Absence	Absence	Absence	Failed	Absence	Presence	Presence
10074	No	IG-IST	VCS						Yes	No	No	No	No	No	No	8	7	Absence	Absence	Absence	Absence	Absence	Absence	Absence	Absence	Absence	Absence	Absence	Absence	Absence	Absence
10018	No	IG-IST	VCS						Yes	Yes	Yes	No	No	No	No	7	10	Absence	Absence	Absence	Absence	Absence	Absence	Absence	Absence	Absence	Absence	Absence	Absence	Absence	Absence
10983	No	Suspicion IG	VCS						Yes	Yes	Yes	Yes	No	Yes	Yes	0	0	Absence	Absence	Absence	Absence	Absence	Absence	Absence	Absence	Absence	Absence	Absence	Absence	Absence	Absence
10887	No	Suspicion IG	VCS						Yes	No	No	No	No	No	No	0	0	Absence	Absence	Absence	Absence	Absence	Absence	Absence	Absence	Absence	Absence	Absence	Absence	Absence	Absence
10891	No	Suspicion IG	VCS						Yes	No	No	No	No	No	Yes	7	9	Absence	Absence	Absence	Absence	Absence	Absence	Absence	Absence	Absence	Absence	Absence	Absence	Absence	Absence
10818	No	Suspicion IG	VCS						Yes	Yes	No	No	No	Yes	Yes	1	0	Absence	Absence	Absence	Absence	Absence	Absence	Absence	Absence	Absence	Absence	Absence	Absence	Absence	Absence
10800	No	Suspicion IG	VCS						Yes	No	No	No	No	No	No	3	1	Absence	Absence	Absence	Absence	Absence	Absence	Absence	Absence	Absence	Absence	Absence	Absence	Absence	Absence
10242	No	Suspicion IG	VCS						Yes	No	No	No	No	No	No	5	5	Absence	Absence	Absence	Absence	Absence	Absence	Absence	Absence	Absence	Absence	Absence	Absence	Presence	Presence
10179	No	Suspicion IG	VCS						Yes	No	No	No	No	Yes	Yes	1	1	Absence	Absence	Absence	Absence	Absence	Absence	Absence	Absence	Absence	Absence	Absence	Absence	Absence	Absence
10026	No	Suspicion IG	VCS						Yes	No	No	No	No	No	No	0	1	Absence	Absence	Absence	Absence	Absence	Absence	Absence	Absence	Absence	Absence	Absence	Absence	Absence	Absence
10001	No	Suspicion IG	VCS						No	No	Yes	No	No	No	No	2	0	Absence	Absence	Absence	Absence	Absence	Absence	Absence	Absence	Absence	Absence	Absence	Absence	Absence	Absence
10619	No	Suspicion IST	VCS						Yes	No	No	No	No	No	No	1	2	Absence	Absence	Absence	Absence	Absence	Absence	Absence	Absence	Absence	Absence	Absence	Absence	Absence	Absence
10170	No	Suspicion IST	VCS						Yes	No	No	No	No	No	No	1	1	Absence	Absence	Absence	Absence	Absence	Absence	Absence	Absence	Absence	Absence	Absence	Absence	Absence	Absence
10120	No	Suspicion IST	VCS						Yes	No	No	No	No	No	No	7	3	Absence	Absence	Absence	Absence	Presenc	Presenc	Absence	Absence	Absence	Absence	Absence	Absence	Absence	Absence
10052	Yes	SGB	VCS						No	No	Yes	No	No	No	Yes	0	1	Absence	Absence	Absence	Absence	Absence	Absence	Absence	Absence	Absence	Absence	Absence	Absence	Absence	Absence
10353	No	IG-IST	VCS						Yes	No	No	No	No	No	Yes	1	1	Absence	Absence	Absence	Absence	Absence	Absence	Absence	Absence	Absence	Absence	Absence	Absence	Absence	Absence
10855	No	Suspicion IG	VCS						No	No	No	No	No	No	Yes	3	1	Absence	Absence	Absence	Absence	Absence	Absence	Absence	Absence	Absence	Absence	Absence	Absence	Absence	Absence
10850	No	Suspicion IG	VCS						No	Yes	No	No	No	Yes	Yes	8	7	Absence	Absence	Absence	Absence	Absence	Absence	Absence	Absence	Absence	Absence	Absence	Absence	Presence	Presence
10058	No	Suspicion IG	VCS						Yes	No	No	No	No	No	No	5	5	Absence	Absence	Absence	Absence	Absence	Absence	Absence	Absence	Absence	Absence	Absence	Absence	Absence	Absence
10880	No	Suspicion IST	VCS						Yes	No	No	No	No	Yes	No	0	0	Absence	Absence	Absence	Absence	Absence	Absence	Absence	Absence	Absence	Absence	Absence	Absence	Absence	Absence
10821	No	Suspicion IST	VCS						Yes	No	No	No	No	No	Yes	2	1	Absence	Absence	Absence	Absence	Absence	Absence	Absence	Absence	Absence	Absence	Absence	Absence	Absence	Absence
10049	No	Suspicion IST	VCS						Yes	No	No	No	No	No	No	2	0	Absence	Absence	Absence	Absence	Absence	Absence	Absence	Absence	Absence	Absence	Absence	Absence	Absence	Absence
10023	No	Suspicion IST	VCS						Yes	Yes	Yes	No	No	No	No	.	.	Absence	Absence	Absence	Absence	Absence	Absence	Absence	Absence	Absence	Absence	Absence	Absence	Absence	Absence
10935	Yes	SGB	VCS						Yes	No	No	No	No	Yes	No	2	2	Absence	Absence	Absence	Absence	Presenc	Presenc	Absence	Absence	Absence	Absence	Absence	Absence	Absence	Absence
10330	Yes	SGB	VCS						Yes	No	Yes	No	No	No	Yes	1	1	Absence	Absence	Absence	Absence	Absence	Absence	Absence	Absence	Absence	Absence	Absence	Absence	Absence	Absence
10284	Yes	SGB	VCS						No	No	No	Yes	No	Yes	No	1	1	Absence	Absence	Absence	Absence	Absence	Absence	Absence	Absence	Absence	Absence	Absence	Absence	Absence	Absence
10208	Yes	SGB	VCS						Yes	Yes	No	No	No	No	No	4	3	Absence	Absence	Absence	Absence	Absence	Absence	Absence	Absence	Absence	Absence	Absence	Absence	Absence	Absence
10192	Yes	SGB	VCS						Yes	No	Yes	No	No	No	Yes	1	1	Absence	Absence	Absence	Absence	Absence	Absence	Absence	Absence	Absence	Absence	Absence	Absence	Absence	Absence
10105	Yes	SGB	VCS						Yes	No	No	No	No	Yes	Yes	0	0	Absence	Absence	Absence	Absence	Absence	Absence	Absence	Absence	Absence	Absence	Absence	Absence	Absence	Absence
10096	Yes	SGB	VCS						Yes	No	No	No	No	No	Yes	1	1	Absence	Absence	Absence	Absence	Absence	Absence	Absence	Absence	Absence	Absence	Absence	Absence	Absence	Absence
10098	Yes	SGB	VCS						Yes	No	No	No	No	No	No	0	1	Absence	Absence	Absence	Absence	Absence	Absence	Absence	Absence	Absence	Absence	Absence	Absence	Absence	Absence
10080	Yes	SGB	VCS						Yes	No	No	No	No	No	No	0	0	Absence	Absence	Absence	Absence	Absence	Absence	Absence	Absence	Absence	Absence	Absence	Absence	Absence	Absence
10012	Yes	SGB	VCS						Yes	No	No	No	No	No	No	1	0	Absence	Absence	Absence	Absence	Absence	Absence	Absence	Absence	Absence	Absence	Absence	Absence	Absence	Absence
11051	No	IG-IST	VCS						No	Yes	No	No	No	Yes	Yes	0	0	Absence	Absence	Absence	Absence	Absence	Absence	Absence	Absence	Absence	Absence	Absence	Absence	Absence	Absence
10970	No	IG-IST	VCS						No	No	Yes	No	No	Yes	Yes	1	1	Absence	Absence	Absence	Absence	Absence	Absence	Absence	Absence	Absence	Absence	Absence	Absence	Absence	Absence
10945	No	IG-IST	VCS						Yes	No	No	No	No	No	No	1	0	Absence	Absence	Absence	Absence	Absence	Absence	Absence	Absence	Absence	Absence	Absence	Absence	Absence	Absence
10832	No	IG-IST	VCS						No	Yes	No	No	No	No	No	0	1	Absence	Absence	Absence	Absence	Presenc	Presenc	Absence	Absence	Absence	Absence	Absence	Absence	Absence	Absence
10799	No	IG-IST	VCS						Yes	No	No	No	No	Yes	No	7	8	Absence	Absence	Absence	Absence	Absence	Absence	Absence	Absence	Absence	Absence	Absence	Absence	Absence	Absence
10788	No	IG-IST	VCS						No	No	No	Yes	No	No	Yes	0	0	Absence	Absence	Absence	Absence	Absence	Absence	Absence	Absence	Absence	Absence	Absence	Absence	Absence	Absence
10785	No	IG-IST	VCS						Yes	No	No	No	No	No	Yes	8	8	Absence	Absence	Presence	Presence	Absence	Absence	Absence	Absence	Absence	Absence	Absence	Absence	Absence	Absence
10764	No	IG-IST	VCS						Yes	No	No	No	No	Yes	Yes	2	1	Absence	Absence	Absence	Absence	Presenc	Presenc	Absence	Absence	Absence	Absence	Absence	Absence	Absence	Absence
10761	No	IG-IST	VCS						Yes	No	No	No	No	No	Yes	0	0	Absence	Absence	Absence	Absence	Presenc	Presenc	Absence	Absence	Absence	Absence	Absence	Absence	Absence	Absence
10735	No	IG-IST	VCS						Yes	No	No	No	No	No	Yes	.	.	Absence	Absence	Absence	Absence	Absence	Absence	Absence	Absence	Absence	Absence	Absence	Absence	Absence	Absence
10696	No	IG-IST	VCS						Yes	No	No	No	No	No	No	0	0	Absence	Absence	Absence	Absence	Absence	Absence	Absence	Absence	Absence	Absence	Absence	Absence	Absence	Absence
10683	No	IG-IST	VCS						Yes	No	No	No	No	Yes	Yes	.	.	Absence	Absence	Absence	Absence	Absence	Absence	Absence	Absence	Absence	Absence	Absence	Absence	Absence	Absence
10643	No	IG-IST	VCS						Yes	Yes	Yes	Yes	No	Yes	Yes	4	4	Absence	Absence	Absence	Absence	Absence	Absence	Absence	Absence	Absence	Absence	Absence	Absence	Presence	Presence
10631	No	IG-IST	VCS						Yes	No	No	No	No	Yes	Yes	0	0	Absence	Absence	Absence	Absence	Absence	Absence	Absence	Absence	Absence	Absence	Absence	Absence	Absence	Absence
10626	No	IG-IST	VCS						Yes	No	No	Yes	No	No	Yes	1	1	Absence	Absence	Absence	Absence	Absence	Absence	Absence	Absence	Absence	Absence	Absence	Absence	Absence	Absence
10613	No	IG-IST	VCS						Yes	No	No	No	No	No	No	6	5	Absence	Absence	Absence	Absence	Absence	Absence	Absence	Absence	Absence	Absence	Absence	Absence	Presence	Absence
10590	No	IG-IST	VCS						Yes	No	No	No	No	No	No	2	2	Absence	Absence	Absence	Absence	Absence	Absence	Absence	Absence	Absence	Absence	Absence	Absence	Absence	Absence
10526	No	IG-IST	VCS						Yes	Yes	No	No	No	Yes	Yes	1	1	Absence	Absence	Absence	Absence	Absence	Absence	Absence	Absence	Absence	Absence	Absence	Absence	Absence	Absence
10515	No	IG-IST	VCS						Yes	No	No	No	No	Yes	Yes	1	1	Absence	Absence	Absence	Absence	Absence	Absence	Absence	Absence	Absence	Absence	Absence	Absence	Absence	Absence
10429	No	IG-IST	VCS						Yes	No	No	No	No	No	Yes	0	0	Absence	Absence	Absence	Absence	Absence	Absence	Absence	Absence	Absence	Absence	Absence	Absence	Absence	Absence
10418	No	IG-IST	VCS						Yes	No	No	No	No	Yes	Yes	0	1	Absence	Absence	Absence	Absence	Absence	Absence	Absence	Absence	Absence	Absence	Absence	Absence	Absence	Absence
10416	No	IG-IST	VCS						Yes	Yes	No	No	No	No	Yes	1	1	Absence	Absence	Absence	Absence	Absence	Absence	Absence	Absence	Absence	Absence	Absence	Absence	Absence	Absence
10396	No	IG-IST	VCS						Yes	No	No	No	No	No	Yes	1	0	Absence	Absence	Absence	Absence	Absence	Absence	Absence	Absence	Absence	Absence	Absence	Absence	Absence	Absence
10355	No	IG-IST	VCS						Yes	No	No	No	No	No	Yes	6	5	Absence	Absence	Absence	Absence	Absence	Absence	Absence	Absence	Absence	Absence	Absence	Absence	Absence	Absence
10358	No	IG-IST	VCS						Yes	No	No	No	No	Yes	Yes	1	1	Absence	Absence	Absence	Absence	Absence	Absence	Absence	Absence	Absence	Absence	Absence	Absence	Presence	Presence
10347	No	IG-IST	VCS						Yes	No	No	Yes	No	No	No	2	1	Absence	Absence	Absence	Absence	Absence	Absence	Absence	Absence	Absence	Absence	Absence	Absence	Absence	Absence
10348	No	IG-IST	VCS						No	No	Yes	No	No	Yes	Yes	0	0	Absence	Absence	Absence	Absence	Absence	Absence	Absence	Absence	Absence	Absence	Absence	Absence	Presence	Absence
10313	No	IG-IST	VCS						Yes	No	No	No	No	No	Yes	3	3	Absence	Absence	Absence	Absence	Absence	Absence	Absence	Absence	Absence	Absence	Absence	Absence	Absence	Absence
10311	No	IG-IST	VCS						Yes	No	No	No	No	No	No	5	4	Absence	Absence	Absence	Absence	Absence	Absence	Absence	Absence	Absence	Absence	Absence	Absence	Absence	Absence
10301	No	IG-IST	VCS						Yes	No	No	No	No	Yes	No	3	2	Absence	Absence	Absence	Absence	Absence	Absence	Absence	Absence	Absence	Absence	Absence	Absence	Absence	Absence
10296	No	IG-IST	VCS						Yes	No	No	No	No	No	No	2	2	Absence	Absence	Absence	Absence	Absence	Absence	Absence	Absence	Absence	Absence	Absence	Absence	Absence	Absence
10271	No	IG-IST	VCS						Yes	No	No	No	No	Yes	Yes	3	4	Absence	Absence	Absence	Absence	Absence	Absence	Absence	Absence	Presenc	Presenc	Absence	Absence	Absence	Absence
10274	No	IG-IST	VCS						No	No	No	Yes	No	Yes	Yes	4	4	Absence	Absence	Absence	Absence	Absence	Absence	Absence	Absence	Absence	Absence	Absence	Absence	Absence	Absence
10261	No	IG-IST	VCS						Yes	No	No	No	No	No	Yes	3	2	Absence	Absence	Absence	Absence	Absence	Absence	Absence	Absence	Absence	Absence	Absence	Absence	Absence	Absence
10237	No	IG-IST	VCS						Yes	Yes	No	No	No	No	Yes	1	1	Absence	Absence	Absence	Absence	Absence	Absence	Absence	Absence	Absence	Absence	Absence	Absence	Absence	Absence
10238	No	IG-IST	VCS						Yes	No	No	No	No	Yes	No	8	8	Absence	Absence	Absence	Absence	Presenc	Presenc	Absence	Absence	Absence	Absence	Absence	Absence	Absence	Absence
10228	No	IG-IST	VCS						Yes	No	No	No	No	No	No	5	6	Absence	Absence	Absence	Absence	Absence	Absence	Absence	Absence	Absence	Absence	Absence	Absence	Absence	Absence
10223	No	IG-IST	VCS						Yes	No	No	No	No	Yes	Yes	3	1	Absence	Absence	Absence	Absence	Absence	Absence	Absence	Absence	Absence	Absence	Absence	Absence	Absence	Absence
10225	No	IG-IST	VCS						Yes	No	No	No	No	Yes	Yes	2	2	Absence	Absence	Absence	Absence	Absence	Absence	Absence	Absence	Absence	Absence	Absence	Absence	Absence	Absence
10213	No	IG-IST	VCS						Yes	No	No	No	No	No	No	3	4	Absence	Absence	Absence	Absence	Absence	Absence	Absence	Absence	Absence	Absence	Absence	Absence	Absence	Absence
10204	No	IG-IST	VCS						Yes	No	No	No	No	No	Yes	1	1	Absence	Absence	Absence	Absence	Absence	Absence	Absence	Absence	Absence	Absence	Absence	Absence	Absence	Absence
10196	No	IG-IST	VCS						Yes	No	No	No	No	Yes	Yes	6	6	Absence	Absence	Absence	Absence	Absence	Absence	Absence	Absence	Absence	Absence	Absence	Absence	Absence	Absence
10131	No	IG-IST	VCS						Yes	Yes	No	No	No	Yes	No	2	2	Absence	Absence	Absence	Absence	Absence	Absence	Absence	Absence	Absence	Absence	Absence	Absence	Absence	Absence
10029	No	IG-IST	VCS						Yes	No	No	No	No	Yes	No	2	0	Absence	Absence	Absence	Absence	Absence	Absence	Absence	Absence	Absence	Absence	Absence	Absence	Absence	Absence
10015	No	IG-IST	VCS						Yes	No	No	No	No	No	No	0	1	Absence	Absence	Presence	Presence	Absence	Absence	Absence	Absence	Absence	Absence	Absence	Absence	Presence	Absence
11033	No	Suspicion IG	VCS						No	Yes	No	No	No	Yes	Yes	0	0	Absence	Absence	Absence	Absence	Absence	Absence	Absence	Absence	Absence	Absence	Absence	Absence	Presence	Presence
11023	No	Suspicion IG	VCS						Yes	No	No	No	No	Yes	No	.	.	Absence	Absence	Absence	Absence	Absence	Absence	Absence	Absence	Absence	Absence	Absence	Absence	Absence	Absence
10924	No	Suspicion IG	VCS						Yes	No	No	No	No	No	Yes	1	1	Absence	Absence	Absence	Absence	Absence	Absence	Absence	Absence	Absence	Absence	Absence	Absence	Absence	Absence
10901	No	Suspicion IG	VCS						Yes	No	No	No	No	Yes	Yes	1	1	Absence	Absence	Absence	Absence	Absence	Absence	Absence	Absence	Absence	Absence	Absence	Absence	Absence	Absence
10893	No	Suspicion IG	VCS						Yes	No	No	No	No	No	No	4	4	Absence	Absence	Absence	Absence	Absence	Absence	Absence	Absence	Absence	Absence	Absence	Absence	Absence	Absence
10888	No	Suspicion IG	VCS						No	No	Yes	Yes	No	No	No	.	.	Absence	Absence	Absence	Absence	Absence	Absence	Presenc	Presenc	Absence	Absence	Absence	Absence	Absence	Absence
10878	No	Suspicion IG	VCS						Yes	Yes	Yes	No	No	No	No	1	1	Absence	Absence	Absence	Absence	Absence	Absence	Absence	Absence	Absence	Absence	Absence	Absence	Presence	Presence
10873	No	Suspicion IG	VCS						Yes	No	No	No	No	No	Yes	0	0	Absence	Absence	Absence	Absence	Absence	Absence	Absence	Absence	Absence	Absence	Absence	Absence	Absence	Absence
10864	No	Suspicion IG	VCS						No	No	No	No	No	No	No	1	0	Absence	Absence	Absence	Absence	Absence	Absence	Absence	Absence	Absence	Absence	Absence	Absence	Absence	Absence
10844	No	Suspicion IG	VCS						Yes	No	No	No	No	Yes	Yes	1	1	Absence	Absence	Absence	Absence	Absence	Absence	Absence	Absence	Presenc	Presenc	Absence	Absence	Absence	Presence
10802	No	Suspicion IG	VCS						Yes	No	No	No	No	No	Yes	0	0	Absence	Absence	Absence	Absence	Absence	Absence	Absence	Absence	Absence	Absence	Absence	Absence	Absence	Absence
10757	No	Suspicion IG	VCS						Yes	No	No	No	No	Yes	Yes	0	0	Absence	Absence	Absence	Absence	Absence	Absence	Absence	Absence	Absence	Absence	Absence	Absence	Absence	Absence
10741	No	Suspicion IG	VCS						Yes	No	No	No	No	Yes	Yes	0	0	Absence	Absence	Absence	Absence	Absence	Absence	Absence	Absence	Absence	Absence	Absence	Absence	Absence	Absence
10727	No	Suspicion IG	VCS						Yes	Yes	No	Yes	No	No	No	4	4	Absence	Absence	Absence	Absence	Absence	Absence	Absence	Absence	Absence	Absence	Absence	Absence	Absence	Absence
10720	No	Suspicion IG	VCS						Yes	No	No	No	No	Yes	Yes	6	6	Absence	Absence	Absence	Absence	Absence	Absence	Absence	Absence	Presenc	Presenc	Absence	Absence	Absence	Absence
10716	No	Suspicion IG	VCS						Yes	No	No	No	No	No	No	8	7	Absence	Absence	Absence	Absence	Absence	Absence	Absence	Absence	Absence	Absence	Absence	Absence	Absence	Absence
10713	No	Suspicion IG	VCS						Yes	No	No	No	No	No	Yes	5	3	Absence	Absence	Absence	Absence	Absence	Absence	Absence	Absence	Absence	Absence	Presence	Presence	Absence	Absence
10672	No	Suspicion IG	VCS						Yes	No	No	No	No	No	Yes	1	1	Absence	Absence	Absence	Absence	Absence	Absence	Absence	Absence	Absence	Absence	Absence	Absence	Absence	Absence
10655	No	Suspicion IG	VCS						Yes	No	No	No	No	Yes	No	0	0	Absence	Absence	Absence	Absence	Absence	Absence	Absence	Absence	Absence	Absence	Absence	Absence	Presence	Presence
10639	No	Suspicion IG	VCS						Yes	No	No	No	No	Yes	Yes	6	4	Absence	Absence	Absence	Absence	Absence	Absence	Absence	Absence	Absence	Absence	Absence	Absence	Absence	Absence
10609	No	Suspicion IG	VCS						Yes	No	No	No	No	No	Yes	2	1	Absence	Absence	Absence	Absence	Absence	Absence	Absence	Absence	Absence	Absence	Absence	Absence	Absence	Absence
10602	No	Suspicion IG	VCS	Yes					Yes	No	No	No	No	No	Yes	3	3	Absence	Absence	Absence	Absence	Absence	Absence	Absence	Absence	Absence	Absence	Absence	Absence	Absence	Absence
10598	No	Suspicion IG	VCS						Yes	No	No	No	No	No	Yes	2	1	Absence	Absence	Absence	Absence	Absence	Absence	Absence	Absence	Absence	Absence	Absence	Absence	Absence	Absence
10582	No	Suspicion IG	VCS						Yes	Yes	No	No	No	Yes	Yes	6	3	Absence	Absence	Absence	Absence	Absence	Absence	Absence	Absence	Absence	Absence	Absence	Absence	Absence	Absence
10577	No	Suspicion IG	VCS						Yes	Yes	No	No	No	Yes	Yes	6	6	Absence	Absence	Absence	Absence	Absence	Absence	Absence	Absence	Absence	Absence	Absence	Absence	Absence	Absence
10565	No	Suspicion IG	VCS						Yes	No	No	No	No	No	Yes	5	4	Absence	Absence	Absence	Absence	Absence	Absence	Absence	Absence	Absence	Absence	Absence	Absence	Absence	Absence
10555	No	Suspicion IG	VCS						Yes	No	No	No	No	Yes	Yes	3	5	Absence	Absence	Absence	Absence	Absence	Absence	Absence	Absence	Absence	Absence	Absence	Absence	Absence	Absence
10523	No	Suspicion IG	VCS						Yes	No	No	No	No	Yes	No	1	1	Absence	Absence	Absence	Absence	Absence	Absence	Absence	Absence	Absence	Absence	Absence	Absence	Absence	Absence
10498	No	Suspicion IG	VCS						Yes	No	No	No	No	No	No	7	8	Absence	Absence	Absence	Absence	Absence	Absence	Absence	Absence	Absence	Absence	Absence	Absence	Absence	Absence
10488	No	Suspicion IG	VCS						Yes	No	No	No	No	No	Yes	1	1	Absence	Absence	Absence	Absence	Absence	Absence	Absence	Absence	Absence	Absence	Absence	Absence	Presence	Presence
10489	No	Suspicion IG	VCS						Yes	No	No	No	No	No	No	5	5	Absence	Absence	Absence	Absence	Absence	Absence	Absence	Absence	Absence	Absence	Absence	Absence	Absence	Absence
10473	No	Suspicion IG	VCS						Yes	Yes	Yes	No	No	No	Yes	4	4	Absence	Absence	Absence	Absence	Absence	Absence	Absence	Absence	Absence	Absence	Absence	Absence	Absence	Absence
10476	No	Suspicion IG	VCS						Yes	Yes	No	No	No	No	Yes	0	1	Absence	Absence	Absence	Absence	Presenc	Presenc	Absence	Absence	Absence	Absence	Absence	Absence	Absence	Absence
10470	No	Suspicion IG	VCS						Yes	No	No	No	No	Yes	Yes	1	1	Absence	Absence	Absence	Absence	Absence	Absence	Absence	Absence	Absence	Absence	Absence	Absence	Absence	Absence
10452	No	Suspicion IG	VCS						Yes	No	No	No	No	No	Yes	3	1	Absence	Absence	Absence	Absence	Absence	Absence	Absence	Absence	Absence	Absence	Absence	Absence	Absence	Absence
10439	No	Suspicion IG	VCS						Yes	No	No	No	No	Yes	Yes	7	7	Absence	Absence	Absence	Absence	Absence	Absence	Absence	Absence	Absence	Absence	Absence	Absence	Absence	Absence
10437	No	Suspicion IG	VCS						Yes	No	No	No	No	No	Yes	3	4	Absence	Absence	Absence	Absence	Absence	Absence	Absence	Absence	Absence	Absence	Absence	Absence	Absence	Absence
10399	No	Suspicion IG	VCS						Yes	No	No	No	No	No	Yes	.	.	Absence	Absence	Absence	Absence	Absence	Absence	Absence	Absence	Absence	Absence	Absence	Absence	Absence	Absence
10384	No	Suspicion IG	VCS						Yes	No	No	No	No	Yes	Yes	1	1	Absence	Absence	Absence	Absence	Absence	Absence	Absence	Absence	Absence	Absence	Absence	Absence	Absence	Absence
10333	No	Suspicion IG	VCS						Yes	No	No	No	No	Yes	Yes	2	2	Absence	Absence	Absence	Absence	Absence	Absence	Absence	Absence	Absence	Absence	Absence	Absence	Absence	Absence
10316	No	Suspicion IG	VCS						Yes	No	No	Yes	No	No	Yes	4	4	Absence	Absence	Absence	Absence	Absence	Absence	Absence	Absence	Absence	Absence	Absence	Absence	Presence	Presence
10282	No	Suspicion IG	VCS						Yes	No	No	Yes	No	Yes	Yes	.	.	Absence	Absence	Absence	Absence	Absence	Absence	Absence	Absence	Absence	Absence	Absence	Absence	Absence	Absence
10258	No	Suspicion IG	VCS						Yes	No	No	No	No	Yes	Yes	1	1	Absence	Absence	Absence	Absence	Absence	Absence	Absence	Absence	Absence	Absence	Absence	Absence	Presence	Presence
10205	No	Suspicion IG	VCS						Yes	No	No	No	No	Yes	No	5	3	Absence	Absence	Absence	Absence	Absence	Absence	Absence	Absence	Absence	Absence	Absence	Absence	Absence	Absence
10191	No	Suspicion IG	VCS						Yes	No	No	No	No	No	No	1	1	Absence	Absence	Absence	Absence	Absence	Absence	Absence	Absence	Absence	Absence	Absence	Absence	Absence	Absence
10176	Yes	Suspicion IG	VCS						Yes	Yes	No	No	No	No	No	1	1	Absence	Absence	Absence	Absence	Absence	Absence	Absence	Absence	Absence	Absence	Absence	Absence	Absence	Absence
10172	Yes	Suspicion IG	VCS						Yes	No	No	No	No	No	Yes	5	4	Absence	Absence	Absence	Absence	Absence	Absence	Absence	Absence	Absence	Absence	Absence	Absence	Absence	Absence
10164	No	Suspicion IG	VCS						Yes	No	No	No	No	No	Yes	0	0	Absence	Absence	Absence	Absence	Absence	Absence	Absence	Absence	Absence	Absence	Absence	Absence	Presence	Presence
10160	No	Suspicion IG	VCS						Yes	Yes	Yes	No	No	No	Yes	.	3	Absence	Absence	Absence	Absence	Absence	Absence	Absence	Absence	Absence	Absence	Absence	Absence	Absence	Absence
10115	No	Suspicion IG	VCS						No	Yes	No	No	No	No	No	4	2	Absence	Absence	Absence	Absence	Absence	Absence	Absence	Absence	Absence	Absence	Absence	Absence	Absence	Absence
10091	Yes	Suspicion IG	VCS						No	No	Yes	Yes	No	Yes	Yes	0	0	Absence	Absence	Absence	Absence	Absence	Absence	Absence	Absence	Absence	Absence	Absence	Absence	Absence	Absence
10086	No	Suspicion IG	VCS						Yes	No	No	Yes	No	No	No	4	4	Absence	Absence	Absence	Absence	Absence	Absence	Absence	Absence	Absence	Absence	Absence	Absence	Absence	Absence
11014	No	Suspicion IST	VCS						Yes	No	No	No	No	No	Yes	8	8	Absence	Absence	Presence	Presence	Absence	Absence	Absence	Absence	Absence	Absence	Absence	Absence	Absence	Absence
10921	No	Suspicion IST	VCS						Yes	No	No	No	No	No	Yes	0	1	Absence	Absence	Absence	Absence	Absence	Absence	Absence	Absence	Absence	Absence	Absence	Absence	Absence	Absence
10903	No	Suspicion IST	VCS						Yes	Yes	No	No	No	Yes	No	1	1	Absence	Absence	Absence	Absence	Absence	Absence	Absence	Absence	Absence	Absence	Absence	Absence	Absence	Absence
10861	No	Suspicion IST	VCS						Yes	No	No	No	No	No	Yes	0	0	Absence	Absence	Absence	Absence	Absence	Absence	Absence	Absence	Absence	Absence	Absence	Absence	Absence	Absence
10823	No	Suspicion IST	VCS						Yes	No	No	No	No	Yes	Yes	0	0	Absence	Absence	Absence	Absence	Absence	Absence	Absence	Absence	Absence	Absence	Absence	Absence	Presence	Presence
10795	No	Suspicion IST	VCS						Yes	No	No	No	No	No	Yes	0	0	Absence	Absence	Absence	Absence	Absence	Absence	Absence	Absence	Absence	Absence	Absence	Absence	Absence	Absence
10796	No	Suspicion IST	VCS						Yes	No	No	No	No	Yes	Yes	0	1	Absence	Absence	Absence	Absence	Absence	Absence	Absence	Absence	Absence	Absence	Absence	Absence	Absence	Absence
10669	No	Suspicion IST	VCS						Yes	No	No	No	No	No	No	6	7	Absence	Absence	Absence	Absence	Absence	Absence	Absence	Absence	Absence	Absence	Absence	Absence	Absence	Absence
10318	No	Suspicion IST	VCS						No	Yes	No	Yes	No	No	Yes	1	1	Absence	Absence	Absence	Absence	Absence	Absence	Absence	Absence	Absence	Absence	Absence	Absence	Presence	Presence
10064	No	Suspicion IST	VCS						Yes	No	No	No	No	No	Yes	8	8	Absence	Absence	Absence	Absence	Absence	Absence	Absence	Absence	Absence	Absence	Presence	Presence	Absence	Absence
10698	No	Suspicion IG	VCS						Yes	No	No	No	No	No	No	0	.	Absence	Absence	Absence	Absence	Absence	Absence	Absence	Absence	Absence	Absence	Absence	Absence	Presence	Presence
10595	No	Suspicion IG	VCS						Yes	No	No	No	No	No	No	1	1	Absence	Absence	Absence	Absence	Absence	Absence	Absence	Absence	Absence	Absence	Presence	Presence	Absence	Absence
10118	Yes	SGB	VCS						Yes	Yes	Yes	Yes	No	No	Yes	0	0	Absence	Absence	Absence	Absence	Absence	Absence	Absence	Absence	Absence	Absence	Absence	Absence	Absence	Absence
10047	Yes	SGB	VCS						Yes	No	No	No	No	Yes	Yes	0	0	Absence	Absence	Absence	Absence	Absence	Absence	Absence	Absence	Absence	Absence	Absence	Absence	Absence	Absence
10518	Yes	Suspicion IG	VCS						Yes	No	Yes	No	No	No	No	1	1	Absence	Absence	Absence	Absence	Absence	Absence	Absence	Absence	Absence	Absence	Presence	Presence	Absence	Absence
10829	No	IG-IST	VCS													3	1	Absence	Absence	Absence	Absence	Absence	Absence	Absence	Absence	Absence	Absence	Absence	Absence	Absence	Absence
